# Supplementary material for: 3,5-Dimethyl­pyrazolium 3,5-dinitro­salicylate
Source: Acta Crystallogr Sect E Struct Rep Online. 2012 Oct 13;68(Pt 11):o3117. doi: 10.1107/S1600536812041906 (PMC3515222; doi:10.1107/S1600536812041906)
Supplement: Supplementary file 1 [file e-68-o3117-sup1.cif]

##############################################################################
#                                                                            #
# This CIF contains the data in a paper accepted for publication in          #
# Acta Crystallographica Section E. It conforms to the requirements of       #
# Notes for Authors for Acta Crystallographica Section E, and has been       #
# peer reviewed under the auspices of the IUCr Commission on Journals.       #
#                                                                            #
# Full details of the Crystallographic Information File format               #
# are given in the paper "The Crystallographic Information File (CIF):       #
# a New Standard Archive File for Crystallography" by S. R. Hall, F. H.      #
# Allen and I. D. Brown [Acta Cryst. (1991), A47, 655-685].                  #
#                                                                            #
# The current version of the core CIF dictionary is obtainable from          #
# ftp://ftp.iucr.org/pub/cif_core.dic.                                       #
#                                                                            #
# Software is freely available for graphical display of the structure(s)     #
# in this CIF. For information consult the CIF software page                 #
# http://www.iucr.org/resources/cif/software.                                #
#                                                                            #
# This file may be used for bona fide research purposes within the           #
# scientific community so long as proper attribution is given to the journal # 
# article from which it was obtained.                                        #
#                                                                            #
##############################################################################
data_global
_audit_creation_method     'form.cif (version 2.0)'
_journal_data_validation_number     ?
_journal_date_recd_electronic     2012-09-10
_journal_date_accepted     2012-10-06
_journal_name_full     'Acta Crystallographica, Section E'
_journal_year     2012
_journal_volume     68
_journal_issue     11
_journal_page_first     o3117
_journal_page_last     o3117
_journal_paper_category     QO
_journal_paper_doi     10.1107/S1600536812041906
_journal_coeditor_code     HB6958
_publ_contact_author_name     'Shouwen Jin'
_publ_contact_author_address
; Tianmu college of
      ZheJiang A & F
      University Lin'An 311300
      P. R. China
;
_publ_contact_author_email     shouwenjin@yahoo.cn
_publ_contact_author_fax     '0086-571-63746755'
_publ_contact_author_phone     '0086-571-63746755'
_publ_section_title
;
3,5-Dimethylpyrazolium 3,5-dinitrosalicylate
;
_publ_section_title_footnote     .
loop_
    _publ_author_name
    _publ_author_address
    'Shuaishuai Wei'
;
  Tianmu College of ZheJiang A & F  University
  Lin'An 311300
  People's Republic of China
;
    'Shouwen Jin'
;
  Tianmu College of ZheJiang A & F  University
  Lin'An 311300
  People's Republic of China
;
    'Zhaofeng Hu'
;
  Tianmu College of ZheJiang A & F  University
  Lin'An 311300
  People's Republic of China
;
    'Yong Zhou'
;
  Tianmu College of ZheJiang A & F  University
  Lin'An 311300
  People's Republic of China
;
    'Yingping Zhou'
;
  Tianmu College of ZheJiang A & F  University
  Lin'An 311300
  People's Republic of China
;
_publ_section_synopsis     .
data_I
_audit_creation_method     SHELXL-97
_chemical_name_systematic
;
3,5-Dimethylpyrazolium 3,5-dinitrosalicylate
;
_chemical_name_common     ?
_chemical_formula_moiety     'C5 H9 N2, C7 H3 N2 O7'
_chemical_formula_sum     'C12 H12 N4 O7'
_chemical_formula_iupac     'C5 H9 N2 +, C7 H3 N2 O7 -'
_chemical_formula_weight     324.26
_chemical_melting_point     ?
_symmetry_cell_setting     monoclinic
_symmetry_space_group_name_H-M     'P 21'
loop_
    _symmetry_equiv_pos_as_xyz
    'x, y, z'
    '-x, y+1/2, -z'
_cell_length_a     8.1183(7)
_cell_length_b     6.0636(5)
_cell_length_c     14.1453(11)
_cell_angle_alpha     90.00
_cell_angle_beta     91.9040(10)
_cell_angle_gamma     90.00
_cell_volume     695.93(10)
_cell_formula_units_Z     2
_cell_measurement_reflns_used     1025
_cell_measurement_theta_min     2.506
_cell_measurement_theta_max     22.584
_cell_measurement_temperature     293(2)
_exptl_crystal_description     block
_exptl_crystal_colour     colorless
_exptl_crystal_size_max     0.40
_exptl_crystal_size_mid     0.27
_exptl_crystal_size_min     0.11
_exptl_crystal_density_diffrn     1.547
_exptl_crystal_density_meas     ?
_exptl_crystal_density_method     'not measured'
_exptl_crystal_F_000     336
_exptl_absorpt_coefficient_mu     0.130
_exptl_absorpt_correction_type     multi-scan
_exptl_absorpt_process_details     '(SADABS; Bruker, 2002)'
_exptl_absorpt_correction_T_min     0.959
_exptl_absorpt_correction_T_max     0.986
_exptl_special_details     ?
_diffrn_ambient_temperature     293(2)
_diffrn_radiation_type     MoK\a
_diffrn_radiation_wavelength     0.71073
_diffrn_radiation_source     'fine-focus sealed tube'
_diffrn_radiation_monochromator     graphite
_diffrn_measurement_device_type     'Bruker SMART CCD'
_diffrn_measurement_method     \w
_diffrn_detector_area_resol_mean     ?
_diffrn_reflns_number     3523
_diffrn_reflns_av_R_equivalents     0.0397
_diffrn_reflns_av_sigmaI/netI     0.0575
_diffrn_reflns_theta_min     2.51
_diffrn_reflns_theta_max     25.02
_diffrn_reflns_theta_full     25.02
_diffrn_measured_fraction_theta_max     0.996
_diffrn_measured_fraction_theta_full     0.996
_diffrn_reflns_limit_h_min     -9
_diffrn_reflns_limit_h_max     9
_diffrn_reflns_limit_k_min     -7
_diffrn_reflns_limit_k_max     7
_diffrn_reflns_limit_l_min     -16
_diffrn_reflns_limit_l_max     12
_diffrn_standards_number     ?
_diffrn_standards_interval_count     ?
_diffrn_standards_interval_time     ?
_diffrn_standards_decay_%     0
_refine_special_details
;
Refinement of <i>F</i>^2^ against ALL reflections. The weighted <i>R</i>-factor
<i>wR</i> and goodness of fit <i>S</i> are based on <i>F</i>^2^, conventional
<i>R</i>-factors <i>R</i> are based on <i>F</i>, with <i>F</i> set to zero for
negative <i>F</i>^2^. The threshold expression of <i>F</i>^2^ >
\s(<i>F</i>^2^) is used only for calculating <i>R</i>-factors(gt) <i>etc</i>.
and is not relevant to the choice of reflections for refinement.
<i>R</i>-factors based on <i>F</i>^2^ are statistically about twice as large
as those based on <i>F</i>, and <i>R</i>- factors based on ALL data will be
even larger.
;
_reflns_number_total     2301
_reflns_number_gt     1659
_reflns_threshold_expression     I>2\s(I)
_refine_ls_structure_factor_coef     Fsqd
_refine_ls_matrix_type     full
_refine_ls_R_factor_all     0.0669
_refine_ls_R_factor_gt     0.0466
_refine_ls_wR_factor_gt     0.0969
_refine_ls_wR_factor_ref     0.1047
_refine_ls_goodness_of_fit_ref     1.021
_refine_ls_restrained_S_all     1.021
_refine_ls_number_reflns     2301
_refine_ls_number_parameters     208
_refine_ls_number_restraints     1
_refine_ls_hydrogen_treatment     constr
_refine_ls_weighting_scheme     calc
_refine_ls_weighting_details
                 'calc w=1/[\s^2^(Fo^2^)+(0.0405P)^2^] where P=(Fo^2^+2Fc^2^)/3'
_atom_sites_solution_hydrogens     geom
_atom_sites_solution_primary     direct
_atom_sites_solution_secondary     difmap
_refine_ls_shift/su_max     0.000
_refine_ls_shift/su_mean     0.000
_refine_diff_density_max     0.156
_refine_diff_density_min     -0.181
_refine_ls_extinction_method     none
_refine_ls_extinction_coef     ?
_refine_ls_abs_structure_details     none
loop_
    _atom_type_symbol
    _atom_type_description
    _atom_type_scat_dispersion_real
    _atom_type_scat_dispersion_imag
    _atom_type_scat_source
    'C' 'C' 0.0033 0.0016
                         'International Tables Vol C Tables 4.2.6.8 and 6.1.1.4'
    'H' 'H' 0.0000 0.0000
                         'International Tables Vol C Tables 4.2.6.8 and 6.1.1.4'
    'N' 'N' 0.0061 0.0033
                         'International Tables Vol C Tables 4.2.6.8 and 6.1.1.4'
    'O' 'O' 0.0106 0.0060
                         'International Tables Vol C Tables 4.2.6.8 and 6.1.1.4'
_computing_data_collection     'SMART (Bruker, 2002)'
_computing_cell_refinement     'SAINT (Bruker, 2002)'
_computing_data_reduction     'SAINT (Bruker, 2002)'
_computing_structure_solution     'SHELXS-97 (Sheldrick, 2008)'
_computing_structure_refinement     'SHELXL-97 (Sheldrick, 2008)'
_computing_molecular_graphics     'SHELXTL (Sheldrick, 2008)'
_computing_publication_material     'SHELXTL (Sheldrick, 2008)'
loop_
    _atom_site_type_symbol
    _atom_site_label
    _atom_site_fract_x
    _atom_site_fract_y
    _atom_site_fract_z
    _atom_site_U_iso_or_equiv
    _atom_site_adp_type
    _atom_site_calc_flag
    _atom_site_refinement_flags
    _atom_site_occupancy
    _atom_site_symmetry_multiplicity
    _atom_site_disorder_assembly
    _atom_site_disorder_group
    N N1 0.2255(4) 0.7148(5) 0.2340(2) 0.0463(7) Uani d . 1 1 . .
    H H1 0.2726 0.8381 0.2218 0.056 Uiso calc R 1 1 . .
    N N2 0.2198(3) 0.6193(5) 0.31994(19) 0.0469(8) Uani d . 1 1 . .
    H H2 0.2635 0.6724 0.3713 0.056 Uiso calc R 1 1 . .
    C C6 0.3512(4) 0.7229(6) 0.5523(2) 0.0405(8) Uani d . 1 1 . .
    N N3 0.2184(3) 1.3159(5) 0.7707(2) 0.0487(7) Uani d . 1 1 . .
    N N4 0.5550(4) 0.7118(5) 0.8914(2) 0.0484(8) Uani d . 1 1 . .
    O O1 0.5414(3) 0.5277(4) 0.70183(15) 0.0454(6) Uani d . 1 1 . .
    O O2 0.4254(3) 0.5367(4) 0.53738(15) 0.0581(7) Uani d . 1 1 . .
    H H2A 0.4770 0.4990 0.5855 0.087 Uiso calc R 1 1 . .
    O O3 0.2657(3) 0.8102(4) 0.48999(14) 0.0493(6) Uani d . 1 1 . .
    O O4 0.1417(3) 1.4008(4) 0.70451(18) 0.0632(7) Uani d . 1 1 . .
    O O5 0.2271(3) 1.3968(5) 0.85007(18) 0.0689(8) Uani d . 1 1 . .
    O O6 0.5255(4) 0.7837(5) 0.96945(17) 0.0833(10) Uani d . 1 1 . .
    O O7 0.6547(4) 0.5660(5) 0.87978(17) 0.0698(8) Uani d . 1 1 . .
    C C1 0.1300(5) 0.6449(8) 0.0686(2) 0.0717(13) Uani d . 1 1 . .
    H H1A 0.1787 0.7868 0.0584 0.108 Uiso calc R 1 1 . .
    H H1B 0.0155 0.6492 0.0495 0.108 Uiso calc R 1 1 . .
    H H1C 0.1854 0.5360 0.0320 0.108 Uiso calc R 1 1 . .
    C C2 0.1462(4) 0.5868(6) 0.1713(2) 0.0464(9) Uani d . 1 1 . .
    C C3 0.0892(4) 0.4066(7) 0.2187(3) 0.0544(10) Uani d . 1 1 . .
    H H3 0.0298 0.2892 0.1925 0.065 Uiso calc R 1 1 . .
    C C4 0.1370(4) 0.4321(6) 0.3134(2) 0.0464(9) Uani d . 1 1 . .
    C C5 0.1105(4) 0.2906(7) 0.3972(3) 0.0625(11) Uani d . 1 1 . .
    H H5A 0.2148 0.2570 0.4278 0.094 Uiso calc R 1 1 . .
    H H5B 0.0572 0.1562 0.3774 0.094 Uiso calc R 1 1 . .
    H H5C 0.0422 0.3672 0.4406 0.094 Uiso calc R 1 1 . .
    C C12 0.4688(4) 0.7102(5) 0.7195(2) 0.0353(8) Uani d . 1 1 . .
    C C7 0.3732(3) 0.8231(6) 0.64774(19) 0.0339(7) Uani d . 1 1 . .
    C C8 0.2969(4) 1.0188(6) 0.6644(2) 0.0376(8) Uani d . 1 1 . .
    H H8 0.2396 1.0905 0.6154 0.045 Uiso calc R 1 1 . .
    C C9 0.3041(4) 1.1108(6) 0.7533(2) 0.0368(8) Uani d . 1 1 . .
    C C10 0.3900(4) 1.0088(6) 0.8269(2) 0.0396(8) Uani d . 1 1 . .
    H H10 0.3935 1.0711 0.8870 0.048 Uiso calc R 1 1 . .
    C C11 0.4701(4) 0.8142(6) 0.8101(2) 0.0366(7) Uani d . 1 1 . .
loop_
    _atom_site_aniso_label
    _atom_site_aniso_U_11
    _atom_site_aniso_U_22
    _atom_site_aniso_U_33
    _atom_site_aniso_U_12
    _atom_site_aniso_U_13
    _atom_site_aniso_U_23
    N1 0.0503(17) 0.0446(18) 0.0438(17) -0.0035(14) -0.0020(13) -0.0021(14)
    N2 0.0493(18) 0.051(2) 0.0397(16) -0.0042(16) -0.0060(13) -0.0055(16)
    C6 0.0382(18) 0.048(2) 0.0356(19) -0.0017(17) 0.0045(16) -0.0016(17)
    N3 0.0479(17) 0.0412(19) 0.057(2) 0.0007(16) 0.0029(15) -0.0032(18)
    N4 0.064(2) 0.044(2) 0.0372(18) -0.0012(16) -0.0046(15) 0.0033(15)
    O1 0.0544(14) 0.0412(14) 0.0404(13) 0.0081(12) -0.0011(10) -0.0056(11)
    O2 0.0701(17) 0.0628(18) 0.0408(14) 0.0203(15) -0.0077(11) -0.0155(13)
    O3 0.0554(13) 0.0590(16) 0.0329(12) 0.0050(13) -0.0072(11) 0.0004(12)
    O4 0.0679(17) 0.0510(17) 0.0699(17) 0.0183(14) -0.0112(14) 0.0030(15)
    O5 0.088(2) 0.0582(18) 0.0602(17) 0.0083(16) 0.0045(14) -0.0181(15)
    O6 0.144(3) 0.073(2) 0.0317(15) 0.033(2) -0.0088(15) -0.0034(14)
    O7 0.088(2) 0.070(2) 0.0509(15) 0.0294(18) -0.0100(14) 0.0072(15)
    C1 0.079(3) 0.093(3) 0.043(2) -0.017(3) -0.005(2) -0.009(2)
    C2 0.044(2) 0.052(3) 0.0424(19) 0.0036(19) -0.0059(16) -0.0103(19)
    C3 0.050(2) 0.056(3) 0.057(2) -0.006(2) -0.0065(18) -0.023(2)
    C4 0.0363(19) 0.042(2) 0.061(2) 0.0018(18) 0.0040(16) -0.0034(19)
    C5 0.061(2) 0.057(3) 0.069(3) -0.001(2) -0.0008(19) 0.010(2)
    C12 0.0346(18) 0.038(2) 0.0338(18) -0.0056(16) 0.0023(14) 0.0013(16)
    C7 0.0348(16) 0.0367(19) 0.0302(16) -0.0059(16) 0.0012(13) 0.0009(15)
    C8 0.0393(19) 0.039(2) 0.0346(18) -0.0019(17) -0.0034(14) 0.0036(16)
    C9 0.0394(19) 0.0310(19) 0.0399(18) -0.0045(16) 0.0016(14) -0.0010(16)
    C10 0.049(2) 0.040(2) 0.0299(17) -0.0064(18) 0.0020(15) -0.0014(16)
    C11 0.0403(18) 0.0381(19) 0.0312(17) -0.0023(18) -0.0024(13) 0.0046(16)
_geom_special_details
;
All e.s.d.'s (except the e.s.d. in the dihedral angle between two l.s. planes)
are estimated using the full covariance matrix. The cell e.s.d.'s are taken
into account individually in the estimation of e.s.d.'s in distances, angles
and torsion angles; correlations between e.s.d.'s in cell parameters are only
used when they are defined by crystal symmetry. An approximate (isotropic)
treatment of cell e.s.d.'s is used for estimating e.s.d.'s involving l.s.
planes.
;
loop_
    _geom_bond_atom_site_label_1
    _geom_bond_atom_site_label_2
    _geom_bond_site_symmetry_2
    _geom_bond_distance
    _geom_bond_publ_flag
    N1 C2 . 1.329(4) ?
    N1 N2 . 1.348(4) ?
    N1 H1 . 0.8600 ?
    N2 C4 . 1.321(4) ?
    N2 H2 . 0.8600 ?
    C6 O3 . 1.224(4) ?
    C6 O2 . 1.301(4) ?
    C6 C7 . 1.486(4) ?
    N3 O4 . 1.221(3) ?
    N3 O5 . 1.226(3) ?
    N3 C9 . 1.449(4) ?
    N4 O7 . 1.213(4) ?
    N4 O6 . 1.218(3) ?
    N4 C11 . 1.460(4) ?
    O1 C12 . 1.283(4) ?
    O2 H2A . 0.8200 ?
    C1 C2 . 1.496(5) ?
    C1 H1A . 0.9600 ?
    C1 H1B . 0.9600 ?
    C1 H1C . 0.9600 ?
    C2 C3 . 1.371(5) ?
    C3 C4 . 1.391(5) ?
    C3 H3 . 0.9300 ?
    C4 C5 . 1.484(5) ?
    C5 H5A . 0.9600 ?
    C5 H5B . 0.9600 ?
    C5 H5C . 0.9600 ?
    C12 C11 . 1.427(4) ?
    C12 C7 . 1.431(4) ?
    C7 C8 . 1.363(4) ?
    C8 C9 . 1.375(4) ?
    C8 H8 . 0.9300 ?
    C9 C10 . 1.379(4) ?
    C10 C11 . 1.372(4) ?
    C10 H10 . 0.9300 ?
loop_
    _geom_angle_atom_site_label_1
    _geom_angle_atom_site_label_2
    _geom_angle_atom_site_label_3
    _geom_angle_site_symmetry_1
    _geom_angle_site_symmetry_3
    _geom_angle
    _geom_angle_publ_flag
    C2 N1 N2 . . 108.7(3) ?
    C2 N1 H1 . . 125.6 ?
    N2 N1 H1 . . 125.6 ?
    C4 N2 N1 . . 109.8(3) ?
    C4 N2 H2 . . 125.1 ?
    N1 N2 H2 . . 125.1 ?
    O3 C6 O2 . . 120.9(3) ?
    O3 C6 C7 . . 121.7(3) ?
    O2 C6 C7 . . 117.4(3) ?
    O4 N3 O5 . . 123.1(3) ?
    O4 N3 C9 . . 117.9(3) ?
    O5 N3 C9 . . 119.0(3) ?
    O7 N4 O6 . . 122.4(3) ?
    O7 N4 C11 . . 120.2(3) ?
    O6 N4 C11 . . 117.4(3) ?
    C6 O2 H2A . . 109.5 ?
    C2 C1 H1A . . 109.5 ?
    C2 C1 H1B . . 109.5 ?
    H1A C1 H1B . . 109.5 ?
    C2 C1 H1C . . 109.5 ?
    H1A C1 H1C . . 109.5 ?
    H1B C1 H1C . . 109.5 ?
    N1 C2 C3 . . 107.6(3) ?
    N1 C2 C1 . . 122.4(4) ?
    C3 C2 C1 . . 130.0(3) ?
    C2 C3 C4 . . 107.2(3) ?
    C2 C3 H3 . . 126.4 ?
    C4 C3 H3 . . 126.4 ?
    N2 C4 C3 . . 106.7(3) ?
    N2 C4 C5 . . 121.9(3) ?
    C3 C4 C5 . . 131.4(3) ?
    C4 C5 H5A . . 109.5 ?
    C4 C5 H5B . . 109.5 ?
    H5A C5 H5B . . 109.5 ?
    C4 C5 H5C . . 109.5 ?
    H5A C5 H5C . . 109.5 ?
    H5B C5 H5C . . 109.5 ?
    O1 C12 C11 . . 124.5(3) ?
    O1 C12 C7 . . 121.0(3) ?
    C11 C12 C7 . . 114.4(3) ?
    C8 C7 C12 . . 122.2(3) ?
    C8 C7 C6 . . 118.1(3) ?
    C12 C7 C6 . . 119.7(3) ?
    C7 C8 C9 . . 120.4(3) ?
    C7 C8 H8 . . 119.8 ?
    C9 C8 H8 . . 119.8 ?
    C8 C9 C10 . . 120.8(3) ?
    C8 C9 N3 . . 119.8(3) ?
    C10 C9 N3 . . 119.4(3) ?
    C11 C10 C9 . . 119.1(3) ?
    C11 C10 H10 . . 120.5 ?
    C9 C10 H10 . . 120.5 ?
    C10 C11 C12 . . 123.1(3) ?
    C10 C11 N4 . . 116.3(3) ?
    C12 C11 N4 . . 120.6(3) ?
loop_
    _geom_torsion_atom_site_label_1
    _geom_torsion_atom_site_label_2
    _geom_torsion_atom_site_label_3
    _geom_torsion_atom_site_label_4
    _geom_torsion_site_symmetry_1
    _geom_torsion_site_symmetry_2
    _geom_torsion_site_symmetry_3
    _geom_torsion_site_symmetry_4
    _geom_torsion
    _geom_torsion_publ_flag
    C2 N1 N2 C4 . . . . -0.4(4) ?
    N2 N1 C2 C3 . . . . 0.0(4) ?
    N2 N1 C2 C1 . . . . -179.8(3) ?
    N1 C2 C3 C4 . . . . 0.3(4) ?
    C1 C2 C3 C4 . . . . -179.9(4) ?
    N1 N2 C4 C3 . . . . 0.6(3) ?
    N1 N2 C4 C5 . . . . -179.9(3) ?
    C2 C3 C4 N2 . . . . -0.6(4) ?
    C2 C3 C4 C5 . . . . 180.0(4) ?
    O1 C12 C7 C8 . . . . -179.0(3) ?
    C11 C12 C7 C8 . . . . 2.9(4) ?
    O1 C12 C7 C6 . . . . 2.8(4) ?
    C11 C12 C7 C6 . . . . -175.3(3) ?
    O3 C6 C7 C8 . . . . -0.9(4) ?
    O2 C6 C7 C8 . . . . 179.7(3) ?
    O3 C6 C7 C12 . . . . 177.4(3) ?
    O2 C6 C7 C12 . . . . -2.1(4) ?
    C12 C7 C8 C9 . . . . -2.7(5) ?
    C6 C7 C8 C9 . . . . 175.5(3) ?
    C7 C8 C9 C10 . . . . 0.8(5) ?
    C7 C8 C9 N3 . . . . -178.3(3) ?
    O4 N3 C9 C8 . . . . 0.0(4) ?
    O5 N3 C9 C8 . . . . -179.4(3) ?
    O4 N3 C9 C10 . . . . -179.1(3) ?
    O5 N3 C9 C10 . . . . 1.5(4) ?
    C8 C9 C10 C11 . . . . 0.6(5) ?
    N3 C9 C10 C11 . . . . 179.7(3) ?
    C9 C10 C11 C12 . . . . -0.2(4) ?
    C9 C10 C11 N4 . . . . -178.4(3) ?
    O1 C12 C11 C10 . . . . -179.5(3) ?
    C7 C12 C11 C10 . . . . -1.4(4) ?
    O1 C12 C11 N4 . . . . -1.3(5) ?
    C7 C12 C11 N4 . . . . 176.7(3) ?
    O7 N4 C11 C10 . . . . -165.3(3) ?
    O6 N4 C11 C10 . . . . 12.4(4) ?
    O7 N4 C11 C12 . . . . 16.5(5) ?
    O6 N4 C11 C12 . . . . -165.9(3) ?
loop_
    _geom_hbond_atom_site_label_D
    _geom_hbond_atom_site_label_H
    _geom_hbond_atom_site_label_A
    _geom_hbond_site_symmetry_A
    _geom_hbond_distance_DH
    _geom_hbond_distance_HA
    _geom_hbond_distance_DA
    _geom_hbond_angle_DHA
    N1 H1 O7 2_656 0.86 2.09 2.859(4) 148
    N1 H1 O1 2_656 0.86 2.16 2.809(4) 132
    N2 H2 O3 . 0.86 1.88 2.684(3) 156
    O2 H2A O1 . 0.82 1.72 2.481(3) 154
    C1 H1A O7 2_656 0.96 2.32 3.166(5) 147
    C5 H5B O4 2_536 0.96 2.49 3.414(5) 160
    C10 H10 O6 2_657 0.93 2.48 3.379(4) 164
