# Supplementary material for: 3,5-Dimethyl­pyrazolium 3,5-dinitro­salicylate
Source: Acta Crystallogr Sect E Struct Rep Online. 2012 Oct 13;68(Pt 11):o3117. doi: 10.1107/S1600536812041906 (PMC3515222; doi:10.1107/S1600536812041906)
Supplement: Supplementary file 2 [file e-68-o3117-Isup2.hkl]

# 
# h,k,l, Fc-squared, Fo-squared, sigma(Fo-squared) and status flag 
# 
data_I
_shelx_title ' 120901g in P2(1)' 
_shelx_refln_list_code          4 
_shelx_F_calc_maximum      106.82 
_exptl_crystal_F_000       336.00 
_reflns_d_resolution_high  0.8403 
 
loop_ 
 _symmetry_equiv_pos_as_xyz 
 'x, y, z' 
 '-x, y+1/2, -z' 
 
_cell_length_a     8.1183 
_cell_length_b     6.0636 
_cell_length_c    14.1453 
_cell_angle_alpha  90.000 
_cell_angle_beta   91.904 
_cell_angle_gamma  90.000 
 
_shelx_F_squared_multiplier     1.000 
 
loop_ 
 _refln_index_h 
 _refln_index_k 
 _refln_index_l 
 _refln_F_squared_calc 
 _refln_F_squared_meas 
 _refln_F_squared_sigma 
 _refln_observed_status 
   1  -7   0       19.40       27.37      7.97 o 
   2  -7   0        1.68       -1.15      5.03 o 
   0  -6   0       12.37       21.08      6.40 o 
   1  -6   0       68.67       67.22      8.60 o 
   2  -6   0       20.83       19.11      3.72 o 
   3  -6   0        6.87        7.48      3.30 o 
   4  -6   0        6.62        5.41      4.30 o 
   5  -6   0        5.82        6.16      2.74 o 
   1  -5   0       64.31       70.78      8.18 o 
   2  -5   0       11.97       19.07      3.60 o 
   3  -5   0       26.01       22.13      3.49 o 
   4  -5   0       17.13       15.59      3.25 o 
   5  -5   0        2.22        1.64      2.11 o 
   6  -5   0        8.90       12.25      3.56 o 
   1  -4   0      679.61      731.76     13.61 o 
   2  -4   0      222.14      244.10      7.55 o 
   3  -4   0       30.21       31.62      3.66 o 
   4  -4   0        9.82        7.65      2.06 o 
   5  -4   0        3.40        1.57      2.52 o 
   6  -4   0        2.27        0.48      2.70 o 
   7  -4   0        0.30        0.00      3.04 o 
   8  -4   0        0.21       -1.06      3.34 o 
   1  -3   0      990.73     1080.80     23.59 o 
   2  -3   0      141.33      143.43      4.15 o 
   3  -3   0       13.89       14.38      1.57 o 
   4  -3   0      101.48      107.38      5.60 o 
   5  -3   0       11.17        9.66      2.18 o 
   6  -3   0        9.20        7.65      4.61 o 
   7  -3   0        1.38        2.21      2.16 o 
   8  -3   0       27.74       25.50      4.25 o 
   1  -2   0      440.66      423.19     18.72 o 
   2  -2   0        1.81        0.31      1.24 o 
   3  -2   0      208.30      180.37      7.64 o 
   4  -2   0      302.10      313.26      8.64 o 
   5  -2   0        3.38        3.29      1.96 o 
   6  -2   0       22.35       17.59      3.07 o 
   7  -2   0       71.19       63.20      5.21 o 
   8  -2   0       32.94       33.19      4.51 o 
   9  -2   0       10.83       13.43      3.62 o 
   1  -1   0      436.45      373.49      6.24 o 
   2  -1   0     5421.89     5460.57    129.27 o 
   3  -1   0      202.56      193.63      6.19 o 
   4  -1   0      414.08      425.17     10.77 o 
   5  -1   0       10.45       11.22      1.91 o 
   6  -1   0       23.34       24.55      2.56 o 
   7  -1   0       30.23       37.28      4.23 o 
   8  -1   0        5.11        5.03      2.91 o 
   9  -1   0       37.81       33.57      4.78 o 
   1   0   0     2820.47     2750.10     23.49 o 
   2   0   0      528.86      495.64     15.51 o 
   3   0   0     1555.37     1674.63     13.04 o 
   4   0   0        1.64       -0.02      1.20 o 
   5   0   0       23.47       24.03      2.38 o 
   6   0   0       12.37       13.33      2.23 o 
   7   0   0        0.56       -0.92      2.15 o 
   8   0   0       20.00       21.18      4.51 o 
   9   0   0       19.20       12.90      5.24 o 
   1   1   0      436.86      390.92      7.45 o 
   2   1   0     5421.15     5306.20     42.05 o 
   3   1   0      202.80      193.57      6.92 o 
   4   1   0      414.62      415.99     11.64 o 
   5   1   0       10.50       10.49      2.83 o 
   6   1   0       23.39       25.06      4.30 o 
   7   1   0       30.15       30.10      4.72 o 
   8   1   0        5.10        1.89      3.67 o 
   9   1   0       37.76       33.87      6.71 o 
   0   2   0      141.78      118.28      5.14 o 
   1   2   0      441.05      465.39      8.81 o 
   2   2   0        1.84        1.05      1.57 o 
   3   2   0      208.13      192.53      7.55 o 
   4   2   0      301.85      315.84     10.49 o 
   5   2   0        3.39        3.25      2.20 o 
   6   2   0       22.38       20.87      3.98 o 
   7   2   0       71.27       75.71      7.45 o 
   8   2   0       32.93       27.89      5.45 o 
   1   3   0      990.27     1107.30     15.01 o 
   2   3   0      141.09      160.65      7.76 o 
   3   3   0       13.86       18.56      3.46 o 
   4   3   0      101.32      104.44      6.92 o 
   5   3   0       11.18       10.80      3.36 o 
   6   3   0        9.19       14.47      4.09 o 
   7   3   0        1.39       -0.21      3.57 o 
   0   4   0      274.56      294.98     12.48 o 
   1   4   0      679.31      709.53     13.38 o 
   2   4   0      221.92      254.18     11.53 o 
   3   4   0       30.19       32.61      4.51 o 
   4   4   0        9.81       10.49      3.88 o 
   1   5   0       64.38       62.21      4.67 o 
   2   5   0       11.98       13.21      3.67 o 
   0   6   0       12.36        9.96      3.98 o 
   1   6   0       68.63       53.90      6.82 o 
  -2  -7   1        5.20        7.86      5.87 o 
   0  -7   1       28.24       36.91      8.39 o 
   1  -7   1        9.87       17.09      6.71 o 
   2  -7   1        0.77        3.23      3.77 o 
  -5  -6   1       13.61       10.49      3.04 o 
  -4  -6   1        0.94        3.40      3.19 o 
  -3  -6   1       13.20        9.08      2.87 o 
  -2  -6   1       45.68       45.42      5.04 o 
  -1  -6   1       16.10       10.85      3.67 o 
   0  -6   1        5.91       10.49      5.03 o 
   1  -6   1       34.34       33.87      7.34 o 
   2  -6   1        1.35       -1.05      5.14 o 
   3  -6   1        1.01        2.14      3.40 o 
   4  -6   1        2.25        2.65      2.71 o 
   5  -6   1        1.84        2.45      2.63 o 
  -6  -5   1        0.50       -0.74      2.54 o 
  -5  -5   1        2.28        1.00      2.63 o 
  -4  -5   1       22.70       17.41      3.47 o 
  -3  -5   1      123.94      120.00     18.51 o 
  -2  -5   1       32.11       31.72      4.61 o 
  -1  -5   1        0.59       -0.10      4.09 o 
   0  -5   1       50.18       50.87      5.77 o 
   1  -5   1        5.35        2.67      2.54 o 
   2  -5   1       13.28       18.35      5.03 o 
   3  -5   1        5.37        4.20      2.54 o 
   4  -5   1        0.07       -0.41      2.58 o 
   5  -5   1       10.07        3.38      2.72 o 
   6  -5   1        1.35        1.62      2.62 o 
  -8  -4   1        1.46        0.91      4.30 o 
  -7  -4   1        0.07        1.40      2.48 o 
  -6  -4   1       18.24       17.25      3.28 o 
  -5  -4   1       17.17       16.83      2.95 o 
  -4  -4   1       11.95       10.34      2.28 o 
  -3  -4   1       19.95       25.47      2.99 o 
  -2  -4   1       35.81       33.68      3.27 o 
  -1  -4   1       22.22       29.15      4.51 o 
   1  -4   1       36.88       42.89      5.03 o 
   2  -4   1        7.97        9.28      2.73 o 
   3  -4   1        4.81        5.97      2.31 o 
   4  -4   1       29.39       30.15      3.45 o 
   5  -4   1        6.13        3.84      2.21 o 
   6  -4   1       83.26       81.76      8.97 o 
   7  -4   1       24.13       27.06      4.60 o 
  -8  -3   1        7.00        2.33      2.48 o 
  -7  -3   1        8.30        5.96      2.63 o 
  -6  -3   1       58.08       63.23      5.08 o 
  -5  -3   1        1.91        0.24      1.86 o 
  -4  -3   1       16.40       18.91      4.67 o 
  -3  -3   1       86.68       73.33      4.36 o 
  -2  -3   1      201.76      185.62      4.36 o 
  -1  -3   1      241.76      268.97     10.49 o 
   1  -3   1       18.31       17.09      3.04 o 
   2  -3   1       15.16       11.41      1.81 o 
   3  -3   1       14.47        9.43      2.25 o 
   4  -3   1        2.36        1.40      1.96 o 
   5  -3   1       14.74       11.51      2.99 o 
   6  -3   1       12.47        9.59      2.58 o 
   7  -3   1       58.70       53.29      5.15 o 
   8  -3   1       13.91       17.61      3.85 o 
  -9  -2   1       17.40       13.89      4.37 o 
  -8  -2   1        0.51        2.18      2.62 o 
  -7  -2   1       11.03        7.92      2.79 o 
  -6  -2   1       87.10       93.53      5.67 o 
  -5  -2   1       12.86       15.15      2.48 o 
  -4  -2   1     1187.55     1259.81     17.55 o 
  -3  -2   1      874.74      817.96     43.29 o 
  -2  -2   1      657.54      596.60     20.03 o 
  -1  -2   1     1818.89     1660.76     64.02 o 
   1  -2   1      860.08      894.47     14.89 o 
   2  -2   1      676.46      643.52      9.53 o 
   3  -2   1      220.66      220.39      6.09 o 
   4  -2   1       64.71       62.52      2.87 o 
   5  -2   1       33.59       33.30      2.42 o 
   6  -2   1       31.09       31.01      3.70 o 
   7  -2   1      105.86      100.99      8.39 o 
   8  -2   1      121.58      125.86     12.79 o 
   9  -2   1       56.99       55.51      6.29 o 
  -9  -1   1       10.45       12.64      4.03 o 
  -8  -1   1        7.25        2.63      2.62 o 
  -7  -1   1        4.00        4.13      2.92 o 
  -6  -1   1        2.23        1.42      2.43 o 
  -5  -1   1      432.33      465.64     14.64 o 
  -4  -1   1      300.02      299.74      7.75 o 
  -3  -1   1      924.18     1008.86     11.30 o 
  -2  -1   1    11410.27    10451.70    690.62 o 
  -1  -1   1     3992.06     3746.83     22.61 o 
   0  -1   1      343.78      279.35      5.56 o 
   1  -1   1      551.51      525.46      8.60 o 
   2  -1   1      409.67      369.83      5.14 o 
   3  -1   1       63.44       59.37      2.39 o 
   4  -1   1      196.47      197.57      6.97 o 
   5  -1   1        7.87        6.72      1.54 o 
   6  -1   1       63.18       69.57      3.74 o 
   7  -1   1        6.45        4.34      2.49 o 
   8  -1   1        6.15        5.30      3.33 o 
   9  -1   1        3.65        1.92      2.97 o 
  -9   0   1        0.88        1.68      4.30 o 
  -8   0   1       11.11       19.50      5.24 o 
  -7   0   1       24.27       22.96      4.40 o 
  -6   0   1        3.92        7.04      2.52 o 
  -5   0   1       18.13        9.86      1.82 o 
  -4   0   1        1.29        3.32      1.43 o 
  -3   0   1        6.43        3.85      2.73 o 
  -2   0   1     3451.16     3418.51     28.31 o 
  -1   0   1       39.62       42.24      4.35 o 
   1   0   1        0.02        1.68      0.73 o 
   2   0   1      435.14      404.99     10.01 o 
   3   0   1      751.09      697.26      8.42 o 
   4   0   1        9.72       12.35      1.61 o 
   5   0   1        0.23        1.24      1.88 o 
   6   0   1       56.04       56.20      3.53 o 
   7   0   1        0.47        2.03      1.74 o 
   8   0   1        0.39        1.89      3.46 o 
   9   0   1        0.06        0.42      4.19 o 
  -9   1   1       10.44       11.43      3.78 o 
  -8   1   1        7.23        5.66      3.25 o 
  -7   1   1        4.03        0.63      3.15 o 
  -6   1   1        2.26        1.78      2.10 o 
  -5   1   1      432.39      459.29     14.26 o 
  -4   1   1      300.03      295.60     10.28 o 
  -3   1   1      924.54      955.50     16.46 o 
  -2   1   1    11410.67    10105.81     69.42 o 
  -1   1   1     3992.36     3780.04     32.93 o 
   0   1   1      343.03      281.66      7.03 o 
   1   1   1      552.01      590.64     12.43 o 
   2   1   1      409.39      374.08     45.67 o 
   3   1   1       63.36       66.59      5.92 o 
   4   1   1      196.71      194.05      7.71 o 
   5   1   1        7.88        7.54      2.09 o 
   6   1   1       63.25       63.55      4.55 o 
   7   1   1        6.48        5.98      3.36 o 
   8   1   1        6.12        8.91      3.98 o 
   9   1   1        3.66        1.57      4.19 o 
  -9   2   1       17.39        8.70      4.51 o 
  -8   2   1        0.51       -1.57      3.25 o 
  -7   2   1       11.04       10.91      3.78 o 
  -6   2   1       87.09       70.26      6.40 o 
  -5   2   1       12.88        7.65      2.73 o 
  -4   2   1     1186.99     1302.27     23.07 o 
  -3   2   1      874.28      963.99     18.56 o 
  -2   2   1      657.21      663.77     14.58 o 
  -1   2   1     1819.72     1786.73     23.70 o 
   0   2   1      111.75      111.79      3.90 o 
   1   2   1      860.74      880.67     60.45 o 
   2   2   1      675.98      674.29     12.27 o 
   3   2   1      220.69      227.55      7.86 o 
   4   2   1       64.75       66.80      4.61 o 
   5   2   1       33.69       34.39      3.98 o 
   6   2   1       31.05       27.37      4.30 o 
   7   2   1      105.85      108.11      8.49 o 
   8   2   1      121.54      109.58      9.44 o 
  -7   3   1        8.30        5.66      3.57 o 
  -6   3   1       58.04       60.40      6.29 o 
  -5   3   1        1.92        0.84      2.73 o 
  -4   3   1       16.37       17.09      3.46 o 
  -3   3   1       86.81       82.84      6.50 o 
  -2   3   1      201.65      215.28      9.33 o 
  -1   3   1      240.94      283.00     19.03 o 
   0   3   1      348.89      355.43     13.26 o 
   1   3   1       18.37       19.11      3.09 o 
   2   3   1       15.15       11.51      2.04 o 
   3   3   1       14.47       11.85      2.83 o 
   4   3   1        2.37        4.51      2.31 o 
   5   3   1       14.79       21.18      4.51 o 
   6   3   1       12.43        5.66      2.94 o 
  -6   4   1       18.25        9.12      4.51 o 
  -5   4   1       17.21       13.63      4.19 o 
  -4   4   1       12.01        9.02      3.46 o 
  -3   4   1       20.01       28.00      4.61 o 
  -2   4   1       35.84       39.43      5.24 o 
  -1   4   1       22.11       18.12      2.59 o 
   0   4   1       50.65       43.66      3.43 o 
   1   4   1       36.74       32.74      3.00 o 
   2   4   1        7.93        9.99      2.00 o 
   3   4   1        4.85        5.35      2.94 o 
  -3   5   1      123.83      135.59     10.28 o 
  -2   5   1       32.16       30.93      5.35 o 
  -1   5   1        0.59        0.04      1.77 o 
   0   5   1       50.07       44.09      4.35 o 
   1   5   1        5.36        3.48      2.33 o 
   2   5   1       13.24        6.82      3.57 o 
  -1   6   1       16.17       15.20      4.93 o 
   0   6   1        5.91        6.82      3.78 o 
   1   6   1       34.30       34.29      6.40 o 
   1   7   1        9.87       10.17      4.61 o 
  -2  -7   2        1.23        2.73      4.51 o 
   0  -7   2        2.04       11.74      5.66 o 
   1  -7   2        9.37       18.46      6.82 o 
   2  -7   2        5.62       11.64      7.03 o 
  -5  -6   2        6.65       10.08      3.51 o 
  -4  -6   2        4.67        5.35      3.07 o 
  -3  -6   2       24.91       21.93      3.82 o 
  -2  -6   2       12.59       11.89      4.98 o 
  -1  -6   2       43.96       45.85      5.11 o 
   0  -6   2        4.89        8.18      4.30 o 
   1  -6   2       43.85       52.01      8.07 o 
   2  -6   2        8.83       15.20      5.56 o 
   3  -6   2        4.23        8.76      3.79 o 
   4  -6   2       16.18       13.85      3.68 o 
   5  -6   2        2.83        3.41      3.63 o 
  -6  -5   2        0.82        0.82      2.63 o 
  -5  -5   2       34.96       35.16      4.25 o 
  -4  -5   2       51.21       42.72      7.39 o 
  -3  -5   2      191.46      151.23     15.20 o 
  -2  -5   2       31.96       30.21      3.53 o 
  -1  -5   2       41.26       46.29      8.02 o 
   0  -5   2        5.96        4.17      2.34 o 
   1  -5   2       16.73       19.21      4.25 o 
   2  -5   2        5.02        2.73      3.36 o 
   3  -5   2      105.18      102.89     10.22 o 
   4  -5   2       12.94       12.93      3.57 o 
   5  -5   2        4.35        1.14      2.19 o 
   6  -5   2        1.85        4.02      2.63 o 
  -7  -4   2        2.72        0.07      2.58 o 
  -6  -4   2        4.43        5.43      3.02 o 
  -5  -4   2       72.15       70.15      5.34 o 
  -4  -4   2       48.13       41.86      3.91 o 
  -3  -4   2      116.73      101.45      6.61 o 
  -2  -4   2       90.68       74.12     10.91 o 
  -1  -4   2       83.91       82.29     11.17 o 
   0  -4   2      133.56      134.94      5.93 o 
   1  -4   2        1.84        0.73      2.41 o 
   2  -4   2        6.70        6.25      1.94 o 
   3  -4   2       55.88       55.04      3.52 o 
   4  -4   2       11.44       15.10      4.61 o 
   5  -4   2       68.25       60.39     10.96 o 
   6  -4   2       34.97       37.96      4.78 o 
   7  -4   2       14.39       10.61      3.15 o 
  -8  -3   2        3.71        1.99      2.54 o 
  -7  -3   2        6.16        6.58      4.25 o 
  -6  -3   2       92.77       84.80     13.79 o 
  -5  -3   2        6.00        9.56      5.66 o 
  -4  -3   2      146.45      142.40      6.23 o 
  -3  -3   2      519.79      582.83     32.30 o 
  -2  -3   2       42.37       38.36      1.97 o 
  -1  -3   2      965.04      921.39    122.74 o 
   0  -3   2       90.40       81.13      3.90 o 
   1  -3   2      180.87      189.90      8.39 o 
   2  -3   2      146.37      146.56      5.49 o 
   3  -3   2       71.28       68.27      3.45 o 
   4  -3   2       98.13      100.09      4.44 o 
   5  -3   2      370.87      366.26     11.34 o 
   6  -3   2      100.86       99.61      6.33 o 
   7  -3   2       67.17       65.59      5.88 o 
   8  -3   2        1.28        1.92      2.82 o 
  -9  -2   2        7.90        5.56      2.78 o 
  -8  -2   2        2.70        2.79      2.83 o 
  -7  -2   2       13.56       12.24      3.25 o 
  -6  -2   2       67.11       69.92      5.03 o 
  -5  -2   2       48.03       45.82      4.08 o 
  -4  -2   2      529.10      511.21     23.80 o 
  -3  -2   2      219.03      237.03      6.86 o 
  -2  -2   2      285.66      308.82      8.49 o 
  -1  -2   2     1012.33      892.87     31.20 o 
   0  -2   2      452.12      446.42      7.45 o 
   1  -2   2        6.95        9.12      1.78 o 
   2  -2   2      201.11      197.77      5.66 o 
   3  -2   2      105.84      109.72      4.69 o 
   4  -2   2      170.85      166.72      4.85 o 
   5  -2   2      178.11      162.55      6.28 o 
   6  -2   2       38.80       33.06      3.85 o 
   7  -2   2       30.07       26.50      4.35 o 
   8  -2   2       11.25       11.99      3.00 o 
   9  -2   2       17.69       17.40      4.44 o 
  -9  -1   2        3.23        0.73      4.51 o 
  -8  -1   2        1.89       -0.52      2.46 o 
  -7  -1   2        3.04        1.70      2.89 o 
  -6  -1   2       14.44       16.79      3.06 o 
  -5  -1   2      131.52      127.96      5.97 o 
  -4  -1   2      748.88      850.69     27.53 o 
  -3  -1   2     1085.00     1138.97     64.70 o 
  -2  -1   2     6600.42     6480.93     74.29 o 
  -1  -1   2       17.32       16.04      1.48 o 
   0  -1   2      255.90      234.05      6.92 o 
   1  -1   2     2108.34     1917.71     20.97 o 
   2  -1   2      115.87      128.04      5.45 o 
   3  -1   2       26.57       26.56      3.08 o 
   4  -1   2       83.00       74.73      3.16 o 
   5  -1   2       52.02       51.28      3.16 o 
   6  -1   2       23.06       18.18      2.33 o 
   7  -1   2      101.23       95.21      4.77 o 
   8  -1   2       61.13       57.39      5.18 o 
   9  -1   2       16.27       11.59      4.14 o 
  -9   0   2        2.69        1.99      3.46 o 
  -8   0   2        6.32       11.01      4.61 o 
  -7   0   2       47.01       54.32      6.50 o 
  -6   0   2       44.64       40.27      5.03 o 
  -5   0   2      160.23      154.46      8.49 o 
  -4   0   2       11.96       21.15      2.28 o 
  -3   0   2     2049.31     2117.05     26.11 o 
  -2   0   2       24.82       27.58      2.62 o 
  -1   0   2        0.01       -0.10      0.58 o 
   0   0   2     3611.81     3612.48     30.10 o 
   1   0   2      901.67      862.25      9.86 o 
   2   0   2     2092.01     1947.30     49.71 o 
   3   0   2        5.70        5.30      1.09 o 
   4   0   2      178.07      210.48      5.02 o 
   5   0   2      219.34      216.23      5.68 o 
   6   0   2        2.87        3.22      1.70 o 
   7   0   2        0.23        0.64      1.75 o 
   8   0   2        4.30        3.06      2.33 o 
   9   0   2        7.27        5.45      4.51 o 
  -9   1   2        3.24        6.71      3.78 o 
  -8   1   2        1.88        3.78      3.67 o 
  -7   1   2        3.06        3.78      3.25 o 
  -6   1   2       14.44       18.98      3.57 o 
  -5   1   2      131.23      123.21      7.76 o 
  -4   1   2      748.45      773.46     17.20 o 
  -3   1   2     1084.93     1162.81     19.40 o 
  -2   1   2     6600.56     6141.73     50.12 o 
  -1   1   2       17.36       16.57      2.41 o 
   0   1   2      255.60      227.75     10.54 o 
   1   1   2     2107.59     2329.65     18.68 o 
   2   1   2      115.83      120.69     15.36 o 
   3   1   2       26.46       24.28      1.94 o 
   4   1   2       83.14       72.00      5.61 o 
   5   1   2       51.86       51.98      3.63 o 
   6   1   2       22.96       20.76      2.84 o 
   7   1   2      101.14      103.69      6.44 o 
   8   1   2       61.04       64.80      7.24 o 
  -9   2   2        7.92        2.73      4.09 o 
  -8   2   2        2.71        3.57      3.67 o 
  -7   2   2       13.56        9.23      3.88 o 
  -6   2   2       67.21       64.91      6.08 o 
  -5   2   2       47.95       48.03      5.24 o 
  -4   2   2      529.58      527.56     15.20 o 
  -3   2   2      218.48      247.68     10.28 o 
  -2   2   2      285.58      327.90     10.91 o 
  -1   2   2     1013.08      983.29     18.04 o 
   0   2   2      451.90      458.74     31.72 o 
   1   2   2        6.91        7.46      1.08 o 
   2   2   2      201.42      214.17     12.22 o 
   3   2   2      105.70      111.94     10.49 o 
   4   2   2      171.22      168.00      8.70 o 
   5   2   2      178.23      175.37      6.69 o 
   6   2   2       38.65       38.17      4.72 o 
   7   2   2       30.09       25.17      4.61 o 
  -8   3   2        3.71        5.77      4.30 o 
  -7   3   2        6.18        6.61      3.88 o 
  -6   3   2       92.76       81.37      7.97 o 
  -5   3   2        6.04        5.98      3.25 o 
  -4   3   2      146.37      131.50      8.39 o 
  -3   3   2      520.12      604.21     17.93 o 
  -2   3   2       42.42       50.65      5.24 o 
  -1   3   2      965.17     1072.21     22.75 o 
   0   3   2       90.36       93.15      4.26 o 
   1   3   2      181.15      161.72     12.06 o 
   2   3   2      146.38      149.16      8.44 o 
   3   3   2       71.32       71.10      5.14 o 
   4   3   2       98.14      100.77      6.19 o 
  -6   4   2        4.43        5.14      3.88 o 
  -5   4   2       72.07       70.05      7.76 o 
  -4   4   2       48.11       51.80      6.61 o 
  -3   4   2      116.87      113.04      8.39 o 
  -2   4   2       90.45       87.77      7.65 o 
  -1   4   2       84.01       79.48      7.13 o 
   0   4   2      133.37      133.09      5.78 o 
   1   4   2        1.83        1.15      1.52 o 
   2   4   2        6.71        7.05      1.99 o 
  -4   5   2       51.12       50.96      7.13 o 
  -3   5   2      191.41      164.84     11.85 o 
  -2   5   2       31.93       35.23      5.77 o 
  -1   5   2       41.26       40.90      5.98 o 
   0   5   2        5.98        3.50      1.84 o 
   1   5   2       16.71       19.19      4.61 o 
   2   5   2        5.05        3.67      3.04 o 
  -2   6   2       12.61        4.30      4.09 o 
  -1   6   2       43.93       35.86      6.19 o 
   0   6   2        4.90        8.70      4.30 o 
   1   6   2       43.81       43.62      6.50 o 
   2   6   2        8.87        4.93      3.25 o 
   0   7   2        2.04        3.04      4.61 o 
   1   7   2        9.35        6.71      4.82 o 
  -1  -7   3        0.03        2.52      4.93 o 
   1  -7   3        7.21       14.58      6.50 o 
  -5  -6   3       18.76       18.41      3.95 o 
  -4  -6   3        6.12        5.63      2.92 o 
  -3  -6   3        7.03        8.49      5.14 o 
  -2  -6   3        2.56        2.41      4.09 o 
  -1  -6   3       26.69       29.57      5.87 o 
   0  -6   3        4.54        3.15      3.98 o 
   2  -6   3       18.11       22.86      6.71 o 
   3  -6   3       16.54       18.82      4.48 o 
   4  -6   3       15.50       22.27      4.76 o 
   5  -6   3       15.28       18.03      5.35 o 
  -6  -5   3        6.82        9.74      3.01 o 
  -5  -5   3       72.68       68.47      5.75 o 
  -4  -5   3       16.59       10.93      2.70 o 
  -3  -5   3        4.68        2.37      1.93 o 
  -2  -5   3        0.62       -1.26      1.98 o 
  -1  -5   3       47.33       44.92      3.21 o 
   0  -5   3       27.57       25.46      6.29 o 
   1  -5   3       15.66       13.32      3.88 o 
   2  -5   3        2.14        4.40      4.61 o 
   3  -5   3        6.56        9.65      5.24 o 
   4  -5   3       24.57       27.00      4.67 o 
   5  -5   3        0.23        0.56      3.15 o 
   6  -5   3        2.54        2.10      3.56 o 
  -7  -4   3       27.69       27.61      4.25 o 
  -6  -4   3       10.26        8.08      2.85 o 
  -5  -4   3       18.34       11.55      2.83 o 
  -4  -4   3       55.17       51.89      7.39 o 
  -3  -4   3        4.42        3.75      1.85 o 
  -2  -4   3       54.00       57.46      4.56 o 
  -1  -4   3       85.37       77.22     11.06 o 
   0  -4   3       39.58       38.65      3.57 o 
   1  -4   3      153.65      166.55      8.70 o 
   2  -4   3        0.80        1.47      2.20 o 
   3  -4   3      150.97      141.23      9.75 o 
   4  -4   3       89.93      100.30      6.87 o 
   5  -4   3      113.28      112.77      6.92 o 
   6  -4   3       39.38       36.77      4.44 o 
   7  -4   3       13.20       11.95      3.79 o 
  -8  -3   3       48.18       46.36      5.22 o 
  -7  -3   3       25.14       22.72      3.89 o 
  -6  -3   3      293.80      316.77     10.94 o 
  -5  -3   3      105.83      101.34      5.85 o 
  -4  -3   3       61.23       65.67      4.56 o 
  -3  -3   3       40.24       42.31      3.48 o 
  -2  -3   3       66.90       69.52      2.97 o 
  -1  -3   3        9.46        7.43      1.45 o 
   0  -3   3       89.28       82.71     10.71 o 
   1  -3   3      213.82      214.32      6.71 o 
   2  -3   3       15.57       15.83      2.83 o 
   3  -3   3      395.34      406.94     33.82 o 
   4  -3   3      169.46      155.81      5.41 o 
   5  -3   3      228.55      217.60     24.17 o 
   6  -3   3      190.39      171.97     10.64 o 
   7  -3   3       52.18       55.91      5.55 o 
   8  -3   3       11.97       11.93      4.19 o 
  -9  -2   3        1.45       -0.51      3.37 o 
  -8  -2   3        0.92       -1.17      2.71 o 
  -7  -2   3       11.02       11.93      3.52 o 
  -6  -2   3      265.43      287.95     10.64 o 
  -5  -2   3      392.30      448.69     29.99 o 
  -4  -2   3     1997.22     2115.69     60.50 o 
  -3  -2   3      361.80      374.88     16.31 o 
  -2  -2   3      676.11      682.16     22.07 o 
  -1  -2   3       22.82       20.98      1.78 o 
   0  -2   3       24.51       23.23      2.78 o 
   1  -2   3      123.30      118.05      3.51 o 
   2  -2   3      175.91      195.57      8.07 o 
   3  -2   3      199.94      201.21      6.00 o 
   4  -2   3      185.10      181.26      5.77 o 
   5  -2   3       53.63       54.46      3.24 o 
   6  -2   3       84.39       78.89      4.15 o 
   7  -2   3       60.28       65.84      5.71 o 
   8  -2   3       19.54       17.85      4.10 o 
   9  -2   3        9.01        9.71      3.94 o 
  -9  -1   3        6.00        5.35      4.09 o 
  -8  -1   3       10.35       11.74      3.98 o 
  -7  -1   3       24.55       25.01      3.48 o 
  -6  -1   3       96.00      110.56     13.11 o 
  -5  -1   3      114.17      133.58     11.48 o 
  -4  -1   3       12.72       12.73      2.36 o 
  -3  -1   3      229.60      266.54      9.59 o 
  -2  -1   3      461.70      471.77     19.40 o 
  -1  -1   3      251.83      242.52      8.57 o 
   0  -1   3     1874.40     1719.12     12.96 o 
   1  -1   3      192.75      181.31      6.61 o 
   2  -1   3      259.45      260.63     12.79 o 
   3  -1   3      261.51      258.67      5.44 o 
   4  -1   3        8.72        8.39      1.60 o 
   5  -1   3       87.61       76.53      3.62 o 
   6  -1   3      144.27      144.52      5.93 o 
   7  -1   3        7.71        8.91      2.18 o 
   8  -1   3       10.85       10.01      3.40 o 
   9  -1   3       28.75       34.86      9.59 o 
  -9   0   3        0.04        1.15      4.72 o 
  -8   0   3        0.51        0.52      3.98 o 
  -7   0   3       44.51       38.59      5.98 o 
  -6   0   3        7.64        9.86      3.15 o 
  -5   0   3      129.68      144.18      8.60 o 
  -4   0   3        2.74        0.94      2.31 o 
  -3   0   3      146.24      140.30      6.82 o 
  -2   0   3      560.40      571.70     11.85 o 
  -1   0   3      713.41      630.18      7.34 o 
   0   0   3      179.58      159.22     13.11 o 
   1   0   3       54.47       64.77      2.43 o 
   2   0   3       49.76       58.33      2.86 o 
   3   0   3      498.97      468.48     10.29 o 
   4   0   3       17.97       16.20      1.90 o 
   5   0   3       20.41       20.70      2.14 o 
   6   0   3      328.53      357.94      8.23 o 
   7   0   3        6.81        4.59      2.07 o 
   8   0   3        0.23        0.17      2.85 o 
   9   0   3        0.00       -0.42      4.09 o 
  -9   1   3        6.00        8.28      5.35 o 
  -8   1   3       10.31        8.60      3.67 o 
  -7   1   3       24.59       22.65      4.40 o 
  -6   1   3       95.92       94.06      7.55 o 
  -5   1   3      114.01      130.13      8.39 o 
  -4   1   3       12.63       14.37      2.94 o 
  -3   1   3      230.03      233.95      8.81 o 
  -2   1   3      461.71      432.03     11.33 o 
  -1   1   3      251.71      238.48      5.30 o 
   0   1   3     1874.39     1757.64     14.47 o 
   1   1   3      192.85      174.06      5.24 o 
   2   1   3      259.90      262.82     18.80 o 
   3   1   3      261.95      260.35     16.52 o 
   4   1   3        8.71        7.97      2.20 o 
   5   1   3       87.72       78.97      6.24 o 
   6   1   3      144.32      140.59      6.36 o 
   7   1   3        7.72        9.31      2.75 o 
   8   1   3       10.86       12.37      3.55 o 
  -9   2   3        1.46        1.99      3.25 o 
  -8   2   3        0.92        2.31      3.67 o 
  -7   2   3       11.03       11.01      3.78 o 
  -6   2   3      265.41      256.91     12.79 o 
  -5   2   3      392.46      409.38     14.79 o 
  -4   2   3     1997.22     2025.82     32.40 o 
  -3   2   3      361.60      376.45     13.00 o 
  -2   2   3      675.10      682.65     16.88 o 
  -1   2   3       22.90       19.92      3.04 o 
   0   2   3       24.50       24.26      2.09 o 
   1   2   3      123.13      124.06     10.22 o 
   2   2   3      175.92      175.14      7.20 o 
   3   2   3      199.80      208.19     18.35 o 
   4   2   3      184.98      179.91      5.73 o 
   5   2   3       53.60       49.75      3.73 o 
   6   2   3       84.22       82.95      9.44 o 
  -8   3   3       48.21       45.51      7.13 o 
  -7   3   3       25.13       17.41      4.30 o 
  -6   3   3      293.74      303.36     15.41 o 
  -5   3   3      105.85      105.07      8.49 o 
  -4   3   3       61.15       66.27      6.40 o 
  -3   3   3       40.25       41.00      5.45 o 
  -2   3   3       66.82       70.68      6.08 o 
  -1   3   3        9.47        6.29      2.41 o 
   0   3   3       89.25      100.14      7.55 o 
   1   3   3      213.77      218.67      5.79 o 
   2   3   3       15.52       11.33      3.46 o 
   3   3   3      395.95      383.28      8.44 o 
  -7   4   3       27.74       25.69      5.98 o 
  -6   4   3       10.22       11.85      4.82 o 
  -5   4   3       18.33       30.72      5.87 o 
  -4   4   3       55.21       51.07      6.82 o 
  -3   4   3        4.39        2.73      2.83 o 
  -2   4   3       53.96       59.46      6.92 o 
  -1   4   3       85.26       93.01      8.28 o 
   0   4   3       39.54       36.28      5.35 o 
   1   4   3      153.80      143.67     10.54 o 
   2   4   3        0.80       -1.47      2.83 o 
   3   4   3      151.07      136.84      9.75 o 
  -5   5   3       72.80       60.30      7.86 o 
  -4   5   3       16.66       12.69      4.51 o 
  -3   5   3        4.70        3.88      3.04 o 
  -2   5   3        0.62        0.21      3.46 o 
  -1   5   3       47.23       48.13      6.71 o 
   0   5   3       27.63       26.53      5.14 o 
   1   5   3       15.68       15.31      3.98 o 
   2   5   3        2.15       -1.05      2.52 o 
   3   5   3        6.61        4.61      3.25 o 
  -3   6   3        7.00        5.24      4.61 o 
  -2   6   3        2.56        0.10      4.30 o 
  -1   6   3       26.75       21.50      5.45 o 
   0   6   3        4.55        9.65      4.82 o 
   1   6   3       22.80       15.10      5.14 o 
   2   6   3       18.09       15.00      5.56 o 
  -1   7   3        0.03        3.04      4.09 o 
   0   7   3        3.65       -0.63      3.25 o 
   1   7   3        7.23        8.28      4.51 o 
  -4  -6   4        3.57        8.28      5.03 o 
  -3  -6   4        3.08        0.21      4.19 o 
  -2  -6   4        1.46        0.85      2.85 o 
  -1  -6   4        1.34        3.67      3.57 o 
   0  -6   4        1.44        3.46      3.15 o 
   1  -6   4       13.83       19.19      4.93 o 
   2  -6   4       58.47       90.91     11.12 o 
   3  -6   4       57.49       85.25     11.12 o 
   4  -6   4       38.07       42.39      6.12 o 
  -6  -5   4        1.98        1.76      3.04 o 
  -5  -5   4       10.44        9.90      3.24 o 
  -4  -5   4        0.56       -1.61      2.36 o 
  -3  -5   4       67.35       63.75      7.65 o 
  -2  -5   4        3.29        2.93      1.62 o 
  -1  -5   4       40.66       40.10      4.14 o 
   0  -5   4       19.40       15.62      4.09 o 
   1  -5   4      152.00      138.10      9.96 o 
   2  -5   4      137.56      167.57     10.59 o 
   3  -5   4       82.04       75.71      9.65 o 
   4  -5   4      100.57      122.55      8.15 o 
   5  -5   4        0.42        2.56      2.63 o 
   6  -5   4        8.21       13.17      4.18 o 
  -7  -4   4       51.57       52.04      5.56 o 
  -6  -4   4       15.74       16.37      3.58 o 
  -5  -4   4       83.84       77.91      5.74 o 
  -4  -4   4        8.09        7.35      2.37 o 
  -3  -4   4       46.56       49.24      4.51 o 
  -2  -4   4       60.15       64.23      5.82 o 
  -1  -4   4       48.51       43.02      4.10 o 
   0  -4   4        7.04        6.34      1.43 o 
   1  -4   4       11.65        7.45      3.15 o 
   2  -4   4       36.83       34.39      4.61 o 
   3  -4   4      333.42      343.20     23.59 o 
   4  -4   4      292.11      332.78     12.33 o 
   5  -4   4      105.44       97.12      7.13 o 
   6  -4   4        7.13        4.18      3.37 o 
   7  -4   4        4.89        4.84      3.03 o 
  -8  -3   4       47.15       42.14      5.15 o 
  -7  -3   4       33.12       34.93      4.82 o 
  -6  -3   4      101.10       91.37      6.03 o 
  -5  -3   4       25.94       29.84      3.78 o 
  -4  -3   4       74.29       72.49      6.92 o 
  -3  -3   4       17.94       17.83      2.48 o 
  -2  -3   4      138.76      134.79      5.26 o 
  -1  -3   4       19.18       15.09      1.62 o 
   0  -3   4       56.58       56.49      3.41 o 
   1  -3   4       88.69       80.02      7.34 o 
   2  -3   4       58.61       69.42      5.77 o 
   3  -3   4      114.53      116.21      5.93 o 
   4  -3   4      125.07      128.01      9.04 o 
   5  -3   4       76.28       73.88      4.10 o 
   6  -3   4        6.13        6.65      2.48 o 
   7  -3   4        6.98        3.06      2.65 o 
   8  -3   4        7.24        6.72      3.89 o 
  -9  -2   4        3.29        3.87      3.45 o 
  -8  -2   4        2.18        1.86      3.15 o 
  -7  -2   4       12.79       10.56      4.25 o 
  -6  -2   4        8.88        2.94      3.88 o 
  -5  -2   4       26.72       32.40      3.81 o 
  -4  -2   4      458.58      484.65     29.20 o 
  -3  -2   4      135.16      154.31      5.70 o 
  -2  -2   4      164.55      174.48      5.30 o 
  -1  -2   4       92.85       98.10      3.60 o 
   0  -2   4      414.05      359.55      8.95 o 
   1  -2   4      244.21      253.08     11.90 o 
   2  -2   4      642.45      719.03     17.09 o 
   3  -2   4      125.09      109.87      9.23 o 
   4  -2   4        8.79        9.10      1.92 o 
   5  -2   4       47.50       46.95      3.23 o 
   6  -2   4        6.26        4.55      1.76 o 
   7  -2   4       49.93       49.54      4.97 o 
   8  -2   4        6.33        4.77      3.48 o 
  -9  -1   4        1.89        1.57      4.72 o 
  -8  -1   4        4.51        5.14      3.57 o 
  -7  -1   4        3.65        3.88      3.78 o 
  -6  -1   4       66.30       78.64      6.34 o 
  -5  -1   4      226.40      238.63      7.90 o 
  -4  -1   4       85.71       87.02      4.47 o 
  -3  -1   4      177.57      192.13      5.86 o 
  -2  -1   4      115.32      117.79      4.00 o 
  -1  -1   4       47.77       49.31      2.01 o 
   0  -1   4        9.84        8.05      0.98 o 
   1  -1   4     1297.08     1453.06     22.02 o 
   2  -1   4     1243.53     1235.37     19.71 o 
   3  -1   4      526.83      582.90      8.80 o 
   4  -1   4      197.80      193.78      5.33 o 
   5  -1   4       42.10       39.54      3.58 o 
   6  -1   4        6.39        4.76      1.91 o 
   7  -1   4        1.86        1.15      2.04 o 
   8  -1   4        6.08        3.62      2.99 o 
   9  -1   4       10.56       11.64      5.87 o 
  -9   0   4       11.64       10.59      4.61 o 
  -8   0   4       46.19       49.39      7.03 o 
  -7   0   4        5.84        3.15      3.67 o 
  -6   0   4        0.02        0.00      2.94 o 
  -5   0   4       15.07       13.21      3.78 o 
  -4   0   4        7.66        1.05      2.41 o 
  -3   0   4       14.12       12.27      2.83 o 
  -2   0   4      741.83      794.53     10.59 o 
  -1   0   4      245.61      258.54     12.48 o 
   0   0   4      246.59      262.66     10.64 o 
   1   0   4      533.82      543.03      7.95 o 
   2   0   4      644.37      681.12     10.33 o 
   3   0   4      654.20      658.63     14.46 o 
   4   0   4     1943.78     2109.85     16.95 o 
   5   0   4      228.08      248.90      6.18 o 
   6   0   4       44.46       48.06      3.31 o 
   7   0   4        2.75        2.93      2.03 o 
   8   0   4       10.00       12.38      3.25 o 
   9   0   4        0.51        1.36      5.03 o 
  -9   1   4        1.89        3.25      5.14 o 
  -8   1   4        4.51        5.35      4.51 o 
  -7   1   4        3.64        3.04      3.15 o 
  -6   1   4       66.22       89.76      8.28 o 
  -5   1   4      225.97      222.52     11.01 o 
  -4   1   4       85.87       82.63      6.08 o 
  -3   1   4      177.74      171.17      4.41 o 
  -2   1   4      115.42      109.89      3.06 o 
  -1   1   4       47.65       45.25      2.22 o 
   0   1   4        9.94        9.95      1.37 o 
   1   1   4     1296.53     1433.67     15.34 o 
   2   1   4     1242.86     1284.33     31.29 o 
   3   1   4      527.32      554.09      6.15 o 
   4   1   4      197.74      192.17      4.23 o 
   5   1   4       42.09       40.76      2.64 o 
   6   1   4        6.44        6.49      2.12 o 
   7   1   4        1.86        3.09      2.32 o 
   8   1   4        6.09        3.88      3.78 o 
   9   1   4       10.55        7.55      6.40 o 
  -9   2   4        3.28        3.78      4.61 o 
  -8   2   4        2.20        4.61      4.30 o 
  -7   2   4       12.73       11.64      3.67 o 
  -6   2   4        8.85        7.13      3.88 o 
  -5   2   4       26.68       28.31      4.72 o 
  -4   2   4      458.40      427.00     14.68 o 
  -3   2   4      135.14      147.44      8.49 o 
  -2   2   4      164.46      169.46      8.81 o 
  -1   2   4       92.73       93.15      8.23 o 
   0   2   4      413.99      400.12      8.14 o 
   1   2   4      244.47      300.29     17.83 o 
   2   2   4      642.42      662.08     12.55 o 
   3   2   4      124.92      107.28      4.47 o 
   4   2   4        8.85        9.30      2.41 o 
   5   2   4       47.56       53.06      6.82 o 
   6   2   4        6.27       10.38      4.19 o 
   7   2   4       50.02       52.22      8.70 o 
   8   2   4        6.30        4.51      4.09 o 
  -8   3   4       47.24       36.39      6.82 o 
  -7   3   4       33.11       27.79      6.08 o 
  -6   3   4      101.21      100.56      9.12 o 
  -5   3   4       25.98       19.61      4.61 o 
  -4   3   4       74.00       57.88      6.40 o 
  -3   3   4       17.99       14.58      4.09 o 
  -2   3   4      138.69      144.39      9.33 o 
  -1   3   4       19.16       16.99      3.57 o 
   0   3   4       56.61       52.43      5.98 o 
   1   3   4       88.46       99.35      4.99 o 
   2   3   4       58.74       73.79      4.95 o 
   3   3   4      114.37      119.99     16.83 o 
   4   3   4      125.01      133.91     10.91 o 
   5   3   4       76.22       75.61      8.70 o 
  -7   4   4       51.64       45.40      7.45 o 
  -6   4   4       15.84       13.63      5.03 o 
  -5   4   4       83.87       71.62      8.18 o 
  -4   4   4        8.09        6.29      3.98 o 
  -3   4   4       46.50       43.52      5.98 o 
  -2   4   4       60.19       62.92      7.34 o 
  -1   4   4       48.56       58.83      6.71 o 
   0   4   4        6.99        6.50      2.94 o 
   1   4   4       11.62        8.49      3.25 o 
   2   4   4       36.78       29.36      4.93 o 
   3   4   4      333.00      325.59     15.62 o 
  -6   5   4        1.99       -0.42      4.40 o 
  -5   5   4       10.45        7.13      4.40 o 
  -4   5   4        0.55        2.52      3.78 o 
  -3   5   4       67.37       61.66      8.28 o 
  -2   5   4        3.28        3.88      3.04 o 
  -1   5   4       40.64       40.48      6.29 o 
   0   5   4       19.36       24.64      4.93 o 
   1   5   4      151.89      161.91     12.37 o 
   2   5   4      137.38      122.37     10.70 o 
   3   5   4       81.99       76.76      8.91 o 
  -4   6   4        3.56        6.40      5.14 o 
  -3   6   4        3.07        0.84      4.51 o 
  -2   6   4        1.47       -3.98      4.09 o 
  -1   6   4        1.33        1.99      4.09 o 
   0   6   4        1.42        2.31      3.57 o 
   1   6   4       13.79       13.11      4.61 o 
   2   6   4       58.44       72.77      9.23 o 
   3   6   4       57.43       60.92      8.60 o 
   0   7   4        4.12        6.50      5.56 o 
  -4  -6   5        0.91        0.31      4.93 o 
  -3  -6   5       11.76       10.85      3.48 o 
  -2  -6   5       17.57       15.83      4.61 o 
  -1  -6   5       85.22       90.91     10.07 o 
   0  -6   5       35.25       31.04      6.19 o 
   1  -6   5       28.56       27.68      5.56 o 
   3  -6   5       82.08       88.08     10.80 o 
   4  -6   5       14.69       13.35      5.15 o 
  -6  -5   5        1.86        3.38      2.75 o 
  -5  -5   5        3.81        1.06      2.74 o 
  -4  -5   5       13.04       10.17      2.82 o 
  -3  -5   5        9.47       10.37      2.77 o 
  -2  -5   5        2.51        2.71      2.14 o 
  -1  -5   5        3.74        7.13      4.19 o 
   0  -5   5      134.95      150.90     11.12 o 
   1  -5   5      242.39      225.56     12.79 o 
   2  -5   5       41.09       41.42      5.98 o 
   3  -5   5       98.27      118.70     12.27 o 
   4  -5   5        3.57        2.64      4.08 o 
   5  -5   5        8.87       11.40      5.40 o 
   6  -5   5        2.58        5.85      7.55 o 
  -7  -4   5        3.50        5.24      4.35 o 
  -6  -4   5        7.79        0.32      2.81 o 
  -5  -4   5       16.25       12.62      3.25 o 
  -4  -4   5        2.95        2.00      2.03 o 
  -3  -4   5       76.77       74.07      4.95 o 
  -2  -4   5       37.55       37.10      2.92 o 
  -1  -4   5       94.35       88.12      3.81 o 
   0  -4   5       27.45       34.79      4.61 o 
   1  -4   5       36.00       32.19      4.72 o 
   2  -4   5      193.85      207.00     11.01 o 
   3  -4   5      278.72      331.60     11.38 o 
   4  -4   5       41.25       46.20      3.79 o 
   5  -4   5        3.79        3.88      2.95 o 
   6  -4   5       30.89       30.76      4.82 o 
   7  -4   5        5.29        3.26      3.60 o 
  -8  -3   5       32.62       35.13      9.65 o 
  -7  -3   5      105.96      127.40      8.07 o 
  -6  -3   5      188.28      200.37     18.40 o 
  -5  -3   5        3.50        1.43      2.19 o 
  -4  -3   5       28.06       38.62      9.49 o 
  -3  -3   5       23.30       18.91      2.64 o 
  -2  -3   5       13.02       11.11      1.70 o 
  -1  -3   5      272.03      281.09      6.02 o 
   0  -3   5       91.45       92.29      3.05 o 
   1  -3   5        9.26        4.97      1.47 o 
   2  -3   5      143.93      128.14      8.07 o 
   3  -3   5      121.88      142.61      7.29 o 
   4  -3   5       19.28       19.39      2.64 o 
   5  -3   5      185.30      171.67      6.67 o 
   6  -3   5        2.59        2.25      2.97 o 
   7  -3   5        3.15        0.46      2.78 o 
   8  -3   5        3.01        6.40      3.90 o 
  -8  -2   5       17.70       19.58      5.51 o 
  -7  -2   5       17.03       19.90      4.40 o 
  -6  -2   5       15.97       13.07      3.04 o 
  -5  -2   5        7.85        8.10      2.87 o 
  -4  -2   5       70.19       71.33      7.97 o 
  -3  -2   5        9.90       12.38      2.20 o 
  -2  -2   5       23.31       25.45      3.16 o 
  -1  -2   5        9.58       10.64      1.33 o 
   0  -2   5      546.47      531.20     11.40 o 
   1  -2   5     1275.59     1324.61     23.17 o 
   2  -2   5      617.98      697.43     17.51 o 
   3  -2   5      130.45      123.36      5.45 o 
   4  -2   5       41.21       39.75      2.91 o 
   5  -2   5        6.41        4.35      1.72 o 
   6  -2   5       16.32       15.82      2.48 o 
   7  -2   5       54.64       55.93      4.21 o 
   8  -2   5        2.83        0.84      3.19 o 
  -9  -1   5        9.29        7.13      5.45 o 
  -8  -1   5        0.76        2.52      4.51 o 
  -7  -1   5       31.27       48.87      7.13 o 
  -6  -1   5       10.30       12.90      3.78 o 
  -5  -1   5      163.97      182.04     10.38 o 
  -4  -1   5       15.02       21.08      3.98 o 
  -3  -1   5       27.62       24.85      3.57 o 
  -2  -1   5       78.13       78.88      3.72 o 
  -1  -1   5      394.42      375.63      6.88 o 
   0  -1   5      194.86      164.13      8.55 o 
   1  -1   5      245.36      236.46      9.33 o 
   2  -1   5      720.45      769.58     16.46 o 
   3  -1   5      201.21      232.79      9.96 o 
   4  -1   5      170.29      176.82      8.40 o 
   5  -1   5       16.49       16.34      2.14 o 
   6  -1   5       17.51       14.79      2.37 o 
   7  -1   5       26.41       25.32      3.03 o 
   8  -1   5       18.03       19.08      4.08 o 
   9  -1   5        1.05       -0.94      5.14 o 
  -9   0   5        1.25        0.00      4.51 o 
  -8   0   5        5.04        5.14      3.36 o 
  -7   0   5      185.01      212.13     13.11 o 
  -6   0   5        3.85        0.10      3.36 o 
  -5   0   5       67.09       71.41      6.61 o 
  -4   0   5        0.39        2.10      2.31 o 
  -3   0   5        8.11        5.37      1.49 o 
  -2   0   5      143.84      147.84      4.52 o 
  -1   0   5      486.15      489.02     14.37 o 
   0   0   5      780.41      816.24     13.79 o 
   1   0   5      220.38      186.20     12.11 o 
   2   0   5        0.84        0.01      1.13 o 
   3   0   5      119.60      124.32      4.39 o 
   4   0   5        8.64       10.58      1.72 o 
   5   0   5       14.86       12.57      1.80 o 
   6   0   5       24.44       27.40      3.02 o 
   7   0   5        2.64        2.32      2.61 o 
   8   0   5        0.01        2.39      3.98 o 
   9   0   5        0.20        1.26      5.24 o 
  -9   1   5        9.30        7.97      5.24 o 
  -8   1   5        0.75       -3.04      2.73 o 
  -7   1   5       31.28       36.91      6.40 o 
  -6   1   5       10.29       12.06      4.09 o 
  -5   1   5      164.00      144.50      9.02 o 
  -4   1   5       15.03       20.19      3.78 o 
  -3   1   5       27.64       19.90      1.78 o 
  -2   1   5       78.29       78.46      5.71 o 
  -1   1   5      394.08      413.18      7.32 o 
   0   1   5      194.70      186.05      5.16 o 
   1   1   5      245.26      235.61     10.43 o 
   2   1   5      721.58      829.83     53.64 o 
   3   1   5      201.16      206.56     10.37 o 
   4   1   5      170.33      172.58      4.08 o 
   5   1   5       16.46       14.86      3.51 o 
   6   1   5       17.49       10.59      3.67 o 
   7   1   5       26.40       29.99      6.19 o 
   8   1   5       18.00       19.61      6.40 o 
   9   1   5        1.05        1.47      5.87 o 
  -8   2   5       17.73       21.92      5.77 o 
  -7   2   5       17.03       14.16      4.93 o 
  -6   2   5       15.94       13.32      3.67 o 
  -5   2   5        7.90       10.59      3.88 o 
  -4   2   5       70.08       75.92      7.24 o 
  -3   2   5        9.90        8.18      2.62 o 
  -2   2   5       23.29       22.90      1.64 o 
  -1   2   5        9.54        8.98      1.51 o 
   0   2   5      546.93      597.83     10.61 o 
   1   2   5     1277.04     1396.44     17.98 o 
   2   2   5      619.28      721.25     13.96 o 
   3   2   5      130.71      136.10      6.52 o 
   4   2   5       41.13       50.96      6.40 o 
   5   2   5        6.41        6.29      3.46 o 
   6   2   5       16.29       16.04      5.77 o 
   7   2   5       54.70       66.17      9.33 o 
   8   2   5        2.83        4.82      4.93 o 
  -8   3   5       32.58       27.79      6.71 o 
  -7   3   5      105.94       92.70      9.75 o 
  -6   3   5      188.18      202.70     13.21 o 
  -5   3   5        3.51        2.73      2.73 o 
  -4   3   5       28.07       35.44      5.35 o 
  -3   3   5       23.28       23.07      4.51 o 
  -2   3   5       13.02       15.31      3.98 o 
  -1   3   5      271.72      285.43     13.63 o 
   0   3   5       91.45       96.25      5.01 o 
   1   3   5        9.32        3.92      1.70 o 
   2   3   5      143.91      138.35      9.44 o 
   3   3   5      122.15      136.22      7.08 o 
   4   3   5       19.29       12.69      4.61 o 
   5   3   5      185.65      194.20     14.16 o 
   6   3   5        2.60        4.40      4.19 o 
  -7   4   5        3.51        0.31      4.09 o 
  -6   4   5        7.78        6.50      4.82 o 
  -5   4   5       16.27       13.32      4.93 o 
  -4   4   5        2.94        1.57      3.67 o 
  -3   4   5       76.74       63.34      7.34 o 
  -2   4   5       37.65       39.43      5.98 o 
  -1   4   5       94.35       98.78      9.02 o 
   0   4   5       27.53       25.38      5.35 o 
   1   4   5       36.01       38.06      5.56 o 
   2   4   5      193.53      220.94     13.63 o 
   3   4   5      278.83      355.38     17.83 o 
  -6   5   5        1.86        6.92      5.24 o 
  -5   5   5        3.77        1.57      4.30 o 
  -4   5   5       13.08        9.02      4.51 o 
  -3   5   5        9.49        9.12      4.51 o 
  -2   5   5        2.49        4.09      3.36 o 
  -1   5   5        3.74        2.94      4.19 o 
   0   5   5      134.96      142.93     11.33 o 
   1   5   5      242.34      284.28     16.99 o 
   2   5   5       41.21       41.94      7.34 o 
   3   5   5       98.36      105.49     10.91 o 
  -4   6   5        0.90       -1.05      3.57 o 
  -3   6   5       11.76        8.60      5.56 o 
  -2   6   5       17.56       14.26      5.98 o 
  -1   6   5       85.20       86.62     10.17 o 
   0   6   5       35.28       40.16      8.18 o 
   1   6   5       28.67       18.04      5.45 o 
   2   6   5      113.45      117.55     11.64 o 
   3   6   5       82.15       78.65      9.96 o 
  -4  -6   6        5.12        7.35      4.14 o 
  -3  -6   6       13.81       17.41      5.66 o 
  -2  -6   6        0.26        1.89      4.72 o 
  -1  -6   6       81.69       81.16      9.65 o 
   0  -6   6        7.41        4.82      4.51 o 
   1  -6   6       10.95       15.41      4.93 o 
   3  -6   6       53.67       62.08     10.70 o 
   4  -6   6        2.78        4.30      5.19 o 
  -6  -5   6        0.34        1.56      3.15 o 
  -5  -5   6        4.28        5.16      3.83 o 
  -4  -5   6        2.61        2.73      4.19 o 
  -3  -5   6       35.02       37.98      4.52 o 
  -2  -5   6       27.45       24.64      5.77 o 
  -1  -5   6       16.37       15.41      4.93 o 
   0  -5   6      143.89      160.02     11.64 o 
   1  -5   6      779.62      782.48     24.12 o 
   2  -5   6       79.64       83.16      8.49 o 
   3  -5   6        8.72        6.15      3.57 o 
   4  -5   6       12.46       22.86      6.82 o 
   5  -5   6        0.18       -0.63      2.93 o 
  -7  -4   6        9.26        7.75      3.33 o 
  -6  -4   6       13.92       16.28      3.48 o 
  -5  -4   6       27.61       29.63      4.04 o 
  -4  -4   6        0.76        2.42      2.42 o 
  -3  -4   6       25.25       22.20      2.68 o 
  -2  -4   6       36.64       29.76      2.68 o 
  -1  -4   6      310.68      327.39     16.15 o 
   0  -4   6       98.80       93.01      8.18 o 
   1  -4   6       10.72       10.17      3.15 o 
   2  -4   6       35.75       31.67      5.14 o 
   3  -4   6       91.93      103.60      8.81 o 
   4  -4   6       22.32       25.00      3.75 o 
   5  -4   6       17.15       11.18      3.66 o 
   6  -4   6        7.13        7.53      3.74 o 
   7  -4   6        6.18       12.62      4.30 o 
  -8  -3   6        1.86       -0.01      2.33 o 
  -7  -3   6        8.37       10.41      3.12 o 
  -6  -3   6        6.80        7.81      3.37 o 
  -5  -3   6       21.94       19.68      3.55 o 
  -4  -3   6       10.62       10.43      2.78 o 
  -3  -3   6       13.92       12.18      2.01 o 
  -2  -3   6      133.75      134.62      4.79 o 
  -1  -3   6       94.11       93.47      3.50 o 
   0  -3   6       56.35       52.40      3.08 o 
   1  -3   6       71.98       65.33      6.08 o 
   2  -3   6       51.85       51.91      5.56 o 
   3  -3   6        6.57        6.19      3.46 o 
   4  -3   6        0.42       -0.35      1.78 o 
   5  -3   6       44.36       40.19      3.60 o 
   6  -3   6       11.78       15.50      3.67 o 
   7  -3   6       26.67       23.95      4.15 o 
  -8  -2   6       10.64       14.68      4.93 o 
  -7  -2   6        3.51       -1.30      2.19 o 
  -6  -2   6        0.90        0.59      1.99 o 
  -5  -2   6       39.84       46.65      4.08 o 
  -4  -2   6       55.88       56.45      4.40 o 
  -3  -2   6       71.81       68.56      3.47 o 
  -2  -2   6        8.33        7.39      1.43 o 
  -1  -2   6       12.18       15.14      1.49 o 
   0  -2   6      609.83      622.45     25.85 o 
   1  -2   6      246.80      272.53     11.22 o 
   2  -2   6      133.28      126.88      7.65 o 
   3  -2   6       18.34       18.98      3.57 o 
   4  -2   6        0.11       -0.04      1.56 o 
   5  -2   6       10.45        7.99      1.93 o 
   6  -2   6        9.89       10.02      2.34 o 
   7  -2   6       14.14       11.68      2.63 o 
   8  -2   6       15.98       10.98      3.90 o 
  -9  -1   6        9.22       11.33      6.08 o 
  -8  -1   6        6.38        6.50      5.14 o 
  -7  -1   6        1.24        0.42      3.04 o 
  -6  -1   6       11.97       11.01      3.88 o 
  -5  -1   6        0.62        5.14      3.36 o 
  -4  -1   6        0.40       -1.78      2.52 o 
  -3  -1   6       23.07       24.74      2.70 o 
  -2  -1   6        1.12        0.25      1.15 o 
  -1  -1   6      912.57      863.06     28.94 o 
   0  -1   6     2222.25     2175.50     75.50 o 
   1  -1   6      342.70      334.52      6.28 o 
   2  -1   6      523.96      546.12     14.68 o 
   3  -1   6      104.42      103.50      4.88 o 
   4  -1   6       96.14       90.99      5.00 o 
   5  -1   6       79.16       82.65      5.99 o 
   6  -1   6        1.08        1.80      1.65 o 
   7  -1   6        9.53       10.23      2.87 o 
   8  -1   6        3.77        2.55      3.18 o 
  -9   0   6       23.49       34.71      7.65 o 
  -8   0   6       11.96       12.16      4.30 o 
  -7   0   6        0.74       -0.31      3.67 o 
  -6   0   6        3.04        2.10      2.52 o 
  -5   0   6        0.43        0.84      2.31 o 
  -4   0   6        8.75        8.62      2.04 o 
  -3   0   6       37.81       34.98      3.25 o 
  -2   0   6      156.78      155.06      4.97 o 
  -1   0   6       37.36       40.82      4.56 o 
   0   0   6      396.46      428.62      8.44 o 
   1   0   6      228.47      246.41      6.33 o 
   2   0   6      755.85      819.66     12.43 o 
   3   0   6      134.97      148.27      7.19 o 
   4   0   6        8.01        6.22      1.57 o 
   5   0   6       34.28       31.98      2.52 o 
   6   0   6        2.42        3.67      2.34 o 
   7   0   6       39.85       41.42      6.71 o 
   8   0   6        9.74        9.12      5.03 o 
  -9   1   6        9.24        4.93      3.78 o 
  -8   1   6        6.36        6.50      4.51 o 
  -7   1   6        1.25        2.83      3.78 o 
  -6   1   6       11.93       12.16      4.19 o 
  -5   1   6        0.62       -1.78      2.62 o 
  -4   1   6        0.40        1.37      3.20 o 
  -3   1   6       22.97       19.65      3.57 o 
  -2   1   6        1.14        2.36      1.18 o 
  -1   1   6      913.33      948.49     44.78 o 
   0   1   6     2223.56     2376.92     69.94 o 
   1   1   6      342.65      382.97      9.33 o 
   2   1   6      523.83      606.53     19.38 o 
   3   1   6      104.46      101.11      7.06 o 
   4   1   6       96.08       89.67      4.22 o 
   5   1   6       79.26       69.84      7.45 o 
   6   1   6        1.07       -0.73      2.94 o 
   7   1   6        9.55        7.13      3.88 o 
   8   1   6        3.78        7.65      5.66 o 
  -8   2   6       10.63        6.50      4.93 o 
  -7   2   6        3.52        1.99      3.98 o 
  -6   2   6        0.89        0.63      2.52 o 
  -5   2   6       39.82       38.06      5.35 o 
  -4   2   6       55.87       59.14      6.40 o 
  -3   2   6       71.79       67.32      6.40 o 
  -2   2   6        8.36        7.73      1.46 o 
  -1   2   6       12.13       11.52      1.78 o 
   0   2   6      610.32      703.69     18.72 o 
   1   2   6      246.57      276.44     13.32 o 
   2   2   6      133.43      147.61      6.55 o 
   3   2   6       18.39       15.25      2.71 o 
   4   2   6        0.10       -0.73      2.41 o 
   6   2   6        9.89        8.60      4.93 o 
   7   2   6       14.11       17.09      6.19 o 
   8   2   6       15.98       13.11      6.61 o 
  -8   3   6        1.85       11.43      5.77 o 
  -7   3   6        8.39        8.39      4.82 o 
  -6   3   6        6.80        2.62      3.04 o 
  -5   3   6       21.94       16.25      4.51 o 
  -4   3   6       10.66       11.95      4.51 o 
  -3   3   6       13.96        9.44      3.57 o 
  -2   3   6      134.16      135.27      9.44 o 
  -1   3   6       94.29       87.81      4.55 o 
   0   3   6       56.45       64.47      4.48 o 
   1   3   6       72.24       70.29      4.66 o 
   2   3   6       51.81       56.66      5.19 o 
   3   3   6        6.49        4.92      2.29 o 
   4   3   6        0.42        1.68      3.78 o 
   5   3   6       44.39       38.90      7.13 o 
   6   3   6       11.79       12.79      4.93 o 
   7   3   6       26.60       30.62      8.81 o 
  -7   4   6        9.23        6.50      5.14 o 
  -6   4   6       13.91       10.80      5.35 o 
  -5   4   6       27.64       23.28      6.19 o 
  -4   4   6        0.76        1.36      4.09 o 
  -3   4   6       25.18       16.25      4.72 o 
  -2   4   6       36.66       35.34      6.19 o 
  -1   4   6      310.87      333.14     16.99 o 
   0   4   6       98.68      103.08      9.44 o 
   1   4   6       10.76       11.01      4.19 o 
   3   4   6       92.07       86.40      6.28 o 
   4   4   6       22.33       18.98      4.93 o 
  -6   5   6        0.34        2.31      5.03 o 
  -5   5   6        4.30        5.24      4.40 o 
  -4   5   6        2.61       -1.05      3.88 o 
  -3   5   6       35.04       40.69      6.92 o 
  -2   5   6       27.38       24.75      6.50 o 
  -1   5   6       16.41       14.79      5.77 o 
   0   5   6      143.71      136.53     11.43 o 
   1   5   6      779.60      866.47     30.41 o 
   2   5   6       79.67       82.84      9.44 o 
   3   5   6        8.74       12.90      5.66 o 
   4   5   6       12.43        7.97      3.98 o 
  -4   6   6        5.11        5.24      5.87 o 
  -3   6   6       13.87       15.83      6.29 o 
  -2   6   6        0.26       -1.47      4.82 o 
  -1   6   6       81.74       89.55     10.80 o 
   0   6   6        7.43        3.78      3.88 o 
   1   6   6       10.91        9.86      5.87 o 
   2   6   6        6.71        7.97      5.45 o 
   3   6   6       53.60       41.11      7.24 o 
  -3  -6   7        6.97        7.24      4.30 o 
  -2  -6   7       30.22       28.84      6.82 o 
  -1  -6   7      104.13      102.55     10.38 o 
   0  -6   7       47.08       44.57      6.61 o 
   1  -6   7       12.13        9.23      3.88 o 
   2  -6   7        8.20       12.37      5.14 o 
   3  -6   7        6.70       23.17      7.13 o 
  -5  -5   7        1.76        2.15      2.67 o 
  -4  -5   7        6.37        5.91      2.77 o 
  -3  -5   7        8.07        7.83      3.21 o 
  -2  -5   7       72.12       73.40      8.81 o 
  -1  -5   7       33.87       39.22      6.29 o 
   0  -5   7       11.10        9.33      3.46 o 
   1  -5   7       45.30       46.03      6.29 o 
   2  -5   7        6.63        3.78      4.09 o 
   3  -5   7       26.61       31.35      6.50 o 
   4  -5   7       33.29       32.40      6.92 o 
   5  -5   7        2.94        7.65      3.90 o 
  -7  -4   7        0.79       -2.62      4.61 o 
  -6  -4   7        0.83        0.94      3.19 o 
  -5  -4   7        3.82        5.11      3.04 o 
  -4  -4   7       27.68       26.43      3.09 o 
  -3  -4   7       25.11       28.07      3.77 o 
  -2  -4   7      176.98      188.80      8.01 o 
  -1  -4   7      318.48      290.26     14.37 o 
   0  -4   7       68.35       58.41      6.71 o 
   1  -4   7       17.75       20.55      4.51 o 
   2  -4   7       19.00       19.29      4.72 o 
   3  -4   7       39.17       30.20      5.56 o 
   4  -4   7        7.23        6.53      2.51 o 
   5  -4   7       18.81       22.67      4.79 o 
   6  -4   7        8.85       10.13      3.58 o 
  -7  -3   7       12.65       12.79      4.67 o 
  -6  -3   7        3.34        3.38      2.79 o 
  -5  -3   7        4.86        6.02      2.82 o 
  -4  -3   7       67.28       59.79      4.03 o 
  -3  -3   7      227.22      232.96     22.36 o 
  -2  -3   7      451.94      452.32     14.42 o 
  -1  -3   7      230.87      211.34     10.33 o 
   0  -3   7       54.99       42.99      5.35 o 
   1  -3   7       26.11       27.37      4.30 o 
   2  -3   7       44.75       41.00      5.66 o 
   3  -3   7       34.35       27.68      5.24 o 
   4  -3   7       44.86       44.94      4.45 o 
   5  -3   7       60.07       63.78      6.48 o 
   6  -3   7       18.38       17.90      2.90 o 
   7  -3   7       59.22       71.37      6.84 o 
  -8  -2   7        1.55        1.89      4.93 o 
  -7  -2   7        7.32       10.49      5.35 o 
  -6  -2   7       38.82       44.78      6.92 o 
  -5  -2   7       14.88       19.29      4.61 o 
  -4  -2   7        2.42        4.31      1.89 o 
  -3  -2   7       17.01       17.12      2.05 o 
  -2  -2   7      181.62      175.54      6.32 o 
  -1  -2   7       90.89       76.44      3.61 o 
   0  -2   7      279.35      245.86     14.79 o 
   1  -2   7      197.38      215.91     10.59 o 
   2  -2   7      302.82      310.60     13.00 o 
   3  -2   7      109.66      104.02      7.45 o 
   4  -2   7       21.59       21.23      3.10 o 
   5  -2   7       27.94       27.92      3.97 o 
   6  -2   7        0.85        1.97      2.01 o 
   7  -2   7       21.30       15.73      2.94 o 
   8  -2   7       34.09       39.64      7.45 o 
  -8  -1   7        5.28        4.82      5.24 o 
  -7  -1   7        0.89        2.20      4.51 o 
  -6  -1   7       27.50       26.63      5.14 o 
  -5  -1   7       12.48       12.21      2.66 o 
  -4  -1   7       70.64       70.01      4.63 o 
  -3  -1   7       82.52       76.28      4.35 o 
  -2  -1   7       69.82       77.37      4.51 o 
  -1  -1   7      865.29      876.46     22.07 o 
   0  -1   7      112.78      131.74      4.61 o 
   1  -1   7      120.47      114.76      7.29 o 
   2  -1   7       38.53       38.27      4.51 o 
   3  -1   7       67.89       66.38      5.98 o 
   4  -1   7       31.27       30.16      2.68 o 
   5  -1   7        2.71        2.48      1.85 o 
   6  -1   7        8.32        7.41      2.19 o 
   7  -1   7       47.74       41.14      4.93 o 
   8  -1   7       35.21       33.66      6.82 o 
  -8   0   7        1.10        7.76      4.40 o 
  -7   0   7        9.02        4.82      4.82 o 
  -6   0   7       12.70       20.76      4.72 o 
  -5   0   7        1.22        0.82      1.88 o 
  -4   0   7       23.98       20.99      2.59 o 
  -3   0   7      668.45      692.37     12.74 o 
  -2   0   7     1295.23     1403.74     16.45 o 
  -1   0   7      353.18      332.73      7.64 o 
   0   0   7        9.86        4.29      1.51 o 
   1   0   7       51.47       53.33      3.34 o 
   2   0   7       32.97       38.16      3.11 o 
   3   0   7       42.36       41.59      2.83 o 
   4   0   7       11.94       12.70      1.88 o 
   5   0   7        0.14        0.02      1.94 o 
   6   0   7       80.26       74.25      9.70 o 
   7   0   7        0.00        3.88      4.40 o 
   8   0   7        7.22        9.02      5.56 o 
  -8   1   7        5.26        2.10      3.25 o 
  -7   1   7        0.89        0.94      3.88 o 
  -6   1   7       27.52       33.45      5.77 o 
  -5   1   7       12.45       13.53      3.67 o 
  -4   1   7       70.63       63.23      6.40 o 
  -3   1   7       82.30       76.18      3.68 o 
  -2   1   7       69.69       71.97      3.58 o 
  -1   1   7      865.38      914.75     26.53 o 
   0   1   7      112.86      139.76     11.80 o 
   1   1   7      120.61      127.01      5.43 o 
   2   1   7       38.39       33.09      3.15 o 
   3   1   7       68.14       64.44      6.66 o 
   4   1   7       31.25       25.06      4.93 o 
   5   1   7        2.70        4.30      3.25 o 
   6   1   7        8.27        8.28      4.51 o 
   7   1   7       47.51       46.66      7.97 o 
   8   1   7       35.18       36.70      8.18 o 
  -8   2   7        1.54        4.19      4.82 o 
  -7   2   7        7.30       11.53      5.14 o 
  -6   2   7       38.86       36.70      6.40 o 
  -4   2   7        2.44        1.68      2.41 o 
  -3   2   7       16.98       20.24      4.40 o 
  -2   2   7      181.50      178.27      5.34 o 
  -1   2   7       91.12       83.65      4.09 o 
   0   2   7      279.65      292.63     11.85 o 
   1   2   7      197.24      215.51      8.70 o 
   2   2   7      302.56      354.29     10.49 o 
   3   2   7      109.86      120.88      6.53 o 
   4   2   7       21.56       19.59      3.07 o 
   5   2   7       27.94       25.69      5.45 o 
   6   2   7        0.86       -0.21      3.36 o 
   7   2   7       21.33       27.68      6.92 o 
   8   2   7       34.12       36.49      8.60 o 
  -7   3   7       12.68       18.67      5.87 o 
  -6   3   7        3.33        2.62      4.19 o 
  -5   3   7        4.85        2.10      3.88 o 
  -4   3   7       67.23       68.47      7.76 o 
  -3   3   7      227.20      221.89     13.74 o 
  -2   3   7      451.90      449.86     17.62 o 
  -1   3   7      230.79      224.86      7.43 o 
   0   3   7       54.89       53.05      4.12 o 
   1   3   7       26.16       26.83      3.24 o 
   2   3   7       44.78       49.50      4.45 o 
   3   3   7       34.35       33.83      3.99 o 
   4   3   7       44.89       47.84      5.00 o 
   5   3   7       59.98       66.17      9.44 o 
   6   3   7       18.45       16.99      6.40 o 
   7   3   7       59.26       66.80     10.70 o 
  -7   4   7        0.80        3.36      4.19 o 
  -6   4   7        0.83        0.63      4.40 o 
  -5   4   7        3.81        3.25      4.61 o 
  -4   4   7       27.59       27.79      5.77 o 
  -3   4   7       25.10       26.22      5.24 o 
  -2   4   7      176.72      191.06     13.53 o 
  -1   4   7      318.22      372.47     18.46 o 
   0   4   7       68.45       73.82      8.91 o 
   1   4   7       17.87       30.97      9.59 o 
   2   4   7       19.02       19.42      3.60 o 
   3   4   7       39.19       40.14      4.82 o 
   4   4   7        7.24        6.06      3.39 o 
  -5   5   7        1.77        6.92      3.78 o 
  -4   5   7        6.39        9.23      4.82 o 
  -3   5   7        8.10        6.82      3.98 o 
  -2   5   7       72.27       71.20      9.33 o 
  -1   5   7       33.97       29.89      6.29 o 
   0   5   7       11.14       12.69      4.61 o 
   1   5   7       45.33       40.27      7.55 o 
   2   5   7        6.63        3.46      5.03 o 
   3   5   7       26.51       17.83      5.56 o 
   4   5   7       33.33       35.86      7.34 o 
  -3   6   7        6.94        9.02      4.82 o 
  -2   6   7       30.28       39.22      8.70 o 
  -1   6   7      104.06      123.32     13.00 o 
   0   6   7       47.11       52.85      8.28 o 
   1   6   7       12.03       16.88      7.03 o 
   2   6   7        8.21       12.27      5.14 o 
   3   6   7        6.69       11.12      6.29 o 
  -2  -6   8        5.63        5.98      4.93 o 
  -1  -6   8       46.59       45.30      7.13 o 
   0  -6   8        0.50       -1.78      2.73 o 
   1  -6   8        8.61        9.65      5.03 o 
   2  -6   8       10.48       11.64      5.56 o 
  -5  -5   8        4.72        2.77      2.92 o 
  -4  -5   8        2.15       -0.73      2.54 o 
  -3  -5   8        1.20       -1.57      4.30 o 
  -2  -5   8       29.94       43.31      7.34 o 
  -1  -5   8        8.41        5.77      3.46 o 
   0  -5   8       22.40       25.38      5.35 o 
   1  -5   8       69.03       61.66      7.86 o 
   2  -5   8        6.98       10.91      4.19 o 
   3  -5   8        4.43        4.19      4.82 o 
   4  -5   8       20.17       27.47      8.28 o 
   5  -5   8       13.17       13.06      5.18 o 
  -6  -4   8        6.74        7.20      2.74 o 
  -5  -4   8       11.32        9.76      2.87 o 
  -4  -4   8      123.12      113.91     10.22 o 
  -3  -4   8      151.84      136.73      9.23 o 
  -2  -4   8       53.97       57.46      7.34 o 
  -1  -4   8      312.21      267.61     14.47 o 
   0  -4   8       17.25       10.70      3.98 o 
   1  -4   8       28.38       21.81      4.93 o 
   2  -4   8       60.08       63.65      7.24 o 
   3  -4   8       48.12       55.58      7.24 o 
   4  -4   8        5.39        4.17      2.76 o 
   5  -4   8       20.02       22.10      3.52 o 
   6  -4   8       11.75       15.98      4.18 o 
  -7  -3   8        2.82        0.94      4.72 o 
  -6  -3   8        1.24        2.14      2.40 o 
  -5  -3   8       27.64       28.77      3.12 o 
  -4  -3   8       72.22       74.25      4.34 o 
  -3  -3   8      289.25      297.30      7.66 o 
  -2  -3   8       44.88       46.85      3.87 o 
  -1  -3   8      106.54       91.33      7.76 o 
   0  -3   8      238.08      220.94     11.85 o 
   1  -3   8       43.56       40.37      5.45 o 
   2  -3   8        7.04        9.33      4.09 o 
   3  -3   8        1.84        0.31      2.41 o 
   4  -3   8       15.84       16.46      3.45 o 
   5  -3   8       23.84       25.35      3.27 o 
   6  -3   8       20.51       21.74      3.84 o 
   7  -3   8        8.52        6.55      4.04 o 
  -8  -2   8        0.62        4.09      4.09 o 
  -7  -2   8        5.63        5.35      4.72 o 
  -6  -2   8        6.34        6.10      3.11 o 
  -5  -2   8       58.58       62.05      5.22 o 
  -4  -2   8       38.37       35.73      4.51 o 
  -3  -2   8       49.71       57.57      4.30 o 
  -2  -2   8      149.85      152.42      5.97 o 
  -1  -2   8        6.11        3.85      1.61 o 
   0  -2   8      252.77      256.60     11.74 o 
   1  -2   8       59.60       57.88      6.19 o 
   2  -2   8       58.20       71.31      7.13 o 
   3  -2   8       84.37       74.03      6.92 o 
   4  -2   8       23.14       16.63      2.70 o 
   5  -2   8      102.06      101.94      8.58 o 
   6  -2   8      197.03      210.07      9.62 o 
   7  -2   8       60.37       60.34      9.54 o 
  -8  -1   8       14.02       20.34      5.45 o 
  -7  -1   8       18.56       27.37      6.08 o 
  -6  -1   8        8.21        6.49      2.57 o 
  -5  -1   8        7.64        6.94      2.31 o 
  -4  -1   8      182.08      196.81      7.93 o 
  -3  -1   8      183.65      189.23      8.02 o 
  -2  -1   8      114.19       97.72      4.55 o 
  -1  -1   8      155.68      153.08      5.34 o 
   0  -1   8       76.63       84.52      4.06 o 
   1  -1   8      434.13      466.87     28.00 o 
   2  -1   8       23.27       19.40      3.78 o 
   3  -1   8        7.51        9.33      3.25 o 
   4  -1   8      158.45      171.08      7.95 o 
   5  -1   8      199.32      211.68     13.19 o 
   6  -1   8        6.91        7.24      2.95 o 
   7  -1   8       13.63       15.10      5.14 o 
   8  -1   8       14.49       15.31      5.77 o 
  -8   0   8        0.19        3.04      3.88 o 
  -7   0   8        0.09        0.84      3.46 o 
  -6   0   8       32.99       30.20      5.98 o 
  -5   0   8       24.63       18.42      2.78 o 
  -4   0   8      103.88      104.03      5.27 o 
  -3   0   8      530.77      500.68     19.92 o 
  -2   0   8      703.18      710.54     12.14 o 
  -1   0   8       36.79       35.95      6.40 o 
   0   0   8       54.62       53.58      4.51 o 
   1   0   8        0.34        1.11      1.43 o 
   2   0   8        9.06        7.74      2.03 o 
   3   0   8       63.17       66.68      3.29 o 
   4   0   8       84.92       87.91      5.51 o 
   5   0   8       13.34        9.23      3.46 o 
   6   0   8        9.88       14.16      5.24 o 
   7   0   8       20.04       16.88      5.66 o 
   8   0   8       13.98       16.67      5.66 o 
  -8   1   8       14.04       15.41      5.66 o 
  -7   1   8       18.55       24.33      5.45 o 
  -6   1   8        8.24        6.19      4.51 o 
  -5   1   8        7.62       10.59      3.57 o 
  -4   1   8      182.04      173.02     10.38 o 
  -3   1   8      183.84      189.71      6.36 o 
  -2   1   8      114.29      116.80      5.01 o 
  -1   1   8      155.63      176.26      6.66 o 
   0   1   8       76.58       75.68      4.17 o 
   1   1   8      434.75      475.33     10.87 o 
   2   1   8       23.38       23.73      3.03 o 
   3   1   8        7.55        7.09      2.41 o 
   4   1   8      158.51      147.44     10.49 o 
   5   1   8      199.27      201.54     13.53 o 
   6   1   8        6.87       11.43      5.24 o 
   7   1   8       13.60       11.74      6.08 o 
   8   1   8       14.45       18.25      6.82 o 
  -8   2   8        0.63        1.36      3.57 o 
  -7   2   8        5.61        2.94      3.46 o 
  -6   2   8        6.36        0.63      3.25 o 
  -5   2   8       58.50       69.31      7.97 o 
  -4   2   8       38.14       26.84      5.45 o 
  -3   2   8       49.76       48.24      6.40 o 
  -2   2   8      149.67      154.22      5.64 o 
  -1   2   8        6.06        5.58      1.81 o 
   0   2   8      252.68      272.92      8.34 o 
   1   2   8       59.56       54.70      4.21 o 
   2   2   8       58.18       66.99      5.71 o 
   3   2   8       84.32       77.99      5.63 o 
   4   2   8       23.23       21.34      3.45 o 
   5   2   8      102.06      121.11     11.53 o 
   6   2   8      196.86      212.87     15.62 o 
   7   2   8       60.39       78.02     10.91 o 
  -7   3   8        2.82        2.73      3.67 o 
  -6   3   8        1.25        0.63      3.98 o 
  -5   3   8       27.62       37.23      6.50 o 
  -4   3   8       72.33       81.69      9.02 o 
  -3   3   8      289.09      314.58     16.99 o 
  -2   3   8       45.03       45.61      6.08 o 
  -1   3   8      106.65      104.86      9.65 o 
   0   3   8      237.96      261.69      9.10 o 
   1   3   8       43.63       51.33      4.52 o 
   2   3   8        7.04        3.13      2.54 o 
   3   3   8        1.83        0.16      2.44 o 
   4   3   8       15.86       12.06      3.51 o 
   5   3   8       23.77       30.30      6.40 o 
   6   3   8       20.57       26.63      6.50 o 
   7   3   8        8.54       11.53      5.56 o 
  -6   4   8        6.75        0.52      3.57 o 
  -5   4   8       11.32       11.12      5.77 o 
  -4   4   8      123.38      117.65     11.01 o 
  -3   4   8      152.09      140.41     11.64 o 
  -2   4   8       54.10       63.65      8.28 o 
  -1   4   8      312.36      327.38     17.93 o 
   0   4   8       17.28       13.63      4.61 o 
   1   4   8       28.42       20.98      3.55 o 
   2   4   8       60.08       68.32      7.50 o 
   3   4   8       48.12       50.52      5.51 o 
   4   4   8        5.45       -0.84      2.67 o 
   5   4   8       20.05       28.10      7.34 o 
   6   4   8       11.75       13.32      7.13 o 
  -5   5   8        4.71        3.36      4.82 o 
  -4   5   8        2.16       -0.84      3.25 o 
  -3   5   8        1.19        1.68      3.57 o 
  -2   5   8       29.96       33.45      7.03 o 
  -1   5   8        8.41        7.13      5.45 o 
   0   5   8       22.38       28.73      7.03 o 
   1   5   8       69.04       74.56      9.44 o 
   2   5   8        6.98        4.72      5.14 o 
   3   5   8        4.44        1.15      3.57 o 
   4   5   8       20.11       16.15      5.45 o 
  -2   6   8        5.60        8.07      6.50 o 
  -1   6   8       46.58       54.42      8.81 o 
   0   6   8        0.50        0.52      3.98 o 
   1   6   8        8.60       11.85      6.71 o 
   2   6   8       10.46        4.82      4.40 o 
  -1  -6   9        6.03        4.72      3.36 o 
   0  -6   9        6.04        5.03      3.88 o 
   1  -6   9        5.30        3.36      4.72 o 
  -4  -5   9        5.46        4.93      4.19 o 
  -3  -5   9        0.77        0.84      4.72 o 
  -2  -5   9        1.64        1.47      3.25 o 
  -1  -5   9       24.38       18.67      5.24 o 
   0  -5   9        1.06        0.42      3.78 o 
   1  -5   9       16.69       21.71      5.56 o 
   2  -5   9        0.94        3.88      4.51 o 
   3  -5   9       23.56       25.17      5.98 o 
   4  -5   9        5.30       11.54      5.82 o 
  -6  -4   9       11.08       10.39      3.06 o 
  -5  -4   9        2.70       -0.35      2.57 o 
  -4  -4   9       10.94       12.69      3.22 o 
  -3  -4   9       16.93       15.00      4.61 o 
  -2  -4   9        6.97        7.24      3.57 o 
  -1  -4   9       31.30       26.53      4.82 o 
   0  -4   9        3.42        5.35      3.04 o 
   1  -4   9       16.61       18.67      5.24 o 
   2  -4   9       14.92       15.31      5.03 o 
   3  -4   9       29.65       25.48      5.77 o 
   4  -4   9        2.74       10.85      3.70 o 
   5  -4   9        0.70        1.10      2.43 o 
  -7  -3   9        0.44        2.04      3.48 o 
  -6  -3   9        6.63        8.78      3.43 o 
  -5  -3   9       97.04      109.97      6.95 o 
  -4  -3   9      180.83      195.72      8.87 o 
  -3  -3   9      331.16      341.49     14.73 o 
  -1  -3   9       35.25       26.11      5.03 o 
   0  -3   9        1.26       -0.42      2.20 o 
   1  -3   9       29.71       27.58      4.93 o 
   2  -3   9       13.39       15.00      4.72 o 
   3  -3   9       58.92       54.84      7.13 o 
   4  -3   9       40.87       42.94      7.81 o 
   5  -3   9       34.72       40.62      4.22 o 
   6  -3   9        3.25        5.85      2.59 o 
  -7  -2   9       11.00        9.65      3.85 o 
  -6  -2   9       54.01       50.94      5.37 o 
  -5  -2   9      230.87      247.41     10.33 o 
  -4  -2   9       94.82       95.94      6.02 o 
  -3  -2   9        1.59        2.26      2.07 o 
  -2  -2   9       33.20       31.91      3.57 o 
  -1  -2   9       78.36       77.81      6.92 o 
   0  -2   9       32.06       36.91      5.03 o 
   1  -2   9       47.00       48.24      6.08 o 
   2  -2   9       54.74       58.83      7.13 o 
   3  -2   9       50.23       61.03      6.82 o 
   4  -2   9       17.14       19.22      4.77 o 
   5  -2   9       14.93       20.43      3.08 o 
   6  -2   9       85.44       84.06     10.49 o 
   7  -2   9       31.62       32.74      4.75 o 
  -8  -1   9        0.19        4.30      5.77 o 
  -7  -1   9       20.70       22.34      5.77 o 
  -6  -1   9       73.79       90.80      6.78 o 
  -5  -1   9       83.51      101.81      8.02 o 
  -4  -1   9       71.49       61.89      4.52 o 
  -3  -1   9        1.86        1.05      1.74 o 
  -2  -1   9       79.76       73.61      4.34 o 
  -1  -1   9       31.06       28.15      2.85 o 
   0  -1   9       50.09       54.40      3.93 o 
   1  -1   9       33.62       34.71      5.35 o 
   2  -1   9       49.99       48.87      5.87 o 
   3  -1   9       15.88       13.63      3.57 o 
   4  -1   9      101.22      104.46      8.88 o 
   5  -1   9       63.23       61.04      5.23 o 
   6  -1   9       72.03       66.80      8.28 o 
   7  -1   9        8.57       12.37      5.35 o 
  -8   0   9        7.33        9.23      4.61 o 
  -7   0   9       15.24       15.41      4.61 o 
  -6   0   9        0.12        0.73      2.94 o 
  -5   0   9       28.49       19.71      4.30 o 
  -4   0   9        1.68        1.56      1.78 o 
  -3   0   9       68.39       67.41      4.20 o 
  -2   0   9       64.78       63.17      4.05 o 
  -1   0   9      257.00      262.85     18.19 o 
   0   0   9       34.20       31.63      2.96 o 
   1   0   9       14.37        9.56      1.89 o 
   2   0   9       50.36       47.10      3.74 o 
   3   0   9      239.65      238.24      8.35 o 
   4   0   9        8.27        5.77      3.25 o 
   5   0   9       14.10       15.20      5.03 o 
   6   0   9        1.06        0.31      3.98 o 
   7   0   9       38.88       37.02      7.65 o 
  -8   1   9        0.19        7.45      5.77 o 
  -7   1   9       20.74       22.75      5.66 o 
  -6   1   9       73.61       75.29      8.81 o 
  -5   1   9       83.52       91.02      9.02 o 
  -4   1   9       71.39       80.85      8.18 o 
  -3   1   9        1.84        0.62      1.78 o 
  -2   1   9       79.81       84.79      4.53 o 
  -1   1   9       31.13       31.53      2.97 o 
   0   1   9       49.99       52.82      4.30 o 
   1   1   9       33.65       32.06      3.27 o 
   2   1   9       49.90       48.45      3.96 o 
   3   1   9       15.85       16.15      2.92 o 
   4   1   9      101.06      103.29      9.12 o 
   5   1   9       63.16       56.42      8.07 o 
   6   1   9       72.13       74.56      9.54 o 
   7   1   9        8.56        9.54      6.08 o 
  -7   2   9       10.99       16.15      6.29 o 
  -6   2   9       53.99       45.40      7.86 o 
  -5   2   9      230.82      248.42     15.10 o 
  -4   2   9       94.77       91.86      8.60 o 
  -3   2   9        1.60        4.09      2.94 o 
  -2   2   9       33.19       34.39      5.87 o 
  -1   2   9       78.53       81.07      4.50 o 
   0   2   9       32.11       35.62      3.45 o 
   1   2   9       46.95       45.74      5.45 o 
   2   2   9       54.91       53.54      4.40 o 
   3   2   9       50.37       50.98      4.84 o 
   4   2   9       17.04       12.39      3.40 o 
   5   2   9       15.05       18.46      5.77 o 
   6   2   9       85.43      103.39     11.95 o 
   7   2   9       31.62       41.53      8.49 o 
  -7   3   9        0.44        1.68      3.46 o 
  -6   3   9        6.62       12.27      5.45 o 
  -5   3   9       97.05      102.14     10.49 o 
  -4   3   9      180.69      185.39     13.74 o 
  -3   3   9      330.91      344.26     17.51 o 
  -2   3   9       15.34       14.79      4.19 o 
  -1   3   9       35.41       39.32      6.29 o 
   0   3   9        1.25        0.58      1.78 o 
   1   3   9       29.77       30.63      4.09 o 
   2   3   9       13.49       13.57      3.07 o 
   3   3   9       58.97       70.64      6.15 o 
   4   3   9       40.82       36.48      4.52 o 
   5   3   9       34.74       22.34      5.77 o 
   6   3   9        3.23        9.65      5.14 o 
  -6   4   9       11.04       10.38      6.08 o 
  -5   4   9        2.71        4.19      5.35 o 
  -4   4   9       10.93       12.37      4.61 o 
  -3   4   9       16.86       16.46      5.66 o 
  -2   4   9        6.95       10.70      5.14 o 
  -1   4   9       31.25       26.43      5.98 o 
   0   4   9        3.40        2.83      4.82 o 
   1   4   9       16.63       17.88      3.37 o 
   2   4   9       14.93       17.00      3.93 o 
   3   4   9       29.62       24.77      4.12 o 
   4   4   9        2.70       -1.01      2.46 o 
   5   4   9        0.70        1.99      3.88 o 
  -4   5   9        5.43        8.81      5.24 o 
  -3   5   9        0.77       -1.57      4.82 o 
  -2   5   9        1.63        4.51      4.40 o 
  -1   5   9       24.32       21.39      6.82 o 
   0   5   9        1.07        0.63      3.67 o 
   1   5   9       16.69       20.66      6.19 o 
   2   5   9        0.95        9.33      5.98 o 
   3   5   9       23.55       24.54      6.29 o 
   4   5   9        5.25        6.71      4.61 o 
  -1   6   9        6.06        9.44      6.50 o 
   0   6   9        6.04        2.31      5.45 o 
   1   6   9        5.28        3.25      4.61 o 
  -4  -5  10        2.84        4.51      5.35 o 
  -3  -5  10        4.66        5.45      4.72 o 
  -2  -5  10        3.35        4.19      4.61 o 
  -1  -5  10       11.77       10.91      4.09 o 
   0  -5  10        4.14        3.46      4.72 o 
   1  -5  10       22.72       22.02      6.08 o 
   2  -5  10        1.47        3.25      4.82 o 
   3  -5  10        1.19        5.45      4.30 o 
  -5  -4  10        6.61       11.43      5.87 o 
  -4  -4  10       20.34       20.34      6.19 o 
  -3  -4  10       12.60       14.58      5.03 o 
  -2  -4  10       53.12       38.69      6.19 o 
  -1  -4  10       18.60       15.00      4.72 o 
   0  -4  10        2.24        2.20      2.94 o 
   1  -4  10       20.12       18.46      4.61 o 
   2  -4  10       29.63       32.82      6.82 o 
   3  -4  10       32.64       44.78      7.86 o 
   4  -4  10       37.83       42.57     12.16 o 
   5  -4  10        0.24        0.38      2.73 o 
  -6  -3  10       21.57       22.96      4.18 o 
  -5  -3  10        8.82        7.20      3.31 o 
  -4  -3  10        2.77        2.94      4.40 o 
  -3  -3  10       59.72       52.85      7.34 o 
  -2  -3  10       30.04       23.07      4.51 o 
  -1  -3  10       70.57       62.92      7.45 o 
   0  -3  10       20.78       21.39      4.51 o 
   1  -3  10       31.52       40.37      6.50 o 
   2  -3  10        5.89       -0.31      3.36 o 
   3  -3  10       44.90       54.63      7.34 o 
   4  -3  10       66.96       67.70      5.99 o 
   5  -3  10        2.87        4.18      2.78 o 
   6  -3  10        0.91        1.50      2.83 o 
  -7  -2  10       68.33       67.93     15.57 o 
  -6  -2  10       57.01       65.34      6.06 o 
  -5  -2  10      122.59      145.86     14.89 o 
  -4  -2  10        6.05        5.28      2.39 o 
  -3  -2  10       46.54       44.17      3.99 o 
  -2  -2  10       22.91       20.56      2.59 o 
  -1  -2  10       24.84       23.59      4.19 o 
   0  -2  10       15.78        7.03      3.78 o 
   1  -2  10       71.53       62.92      7.24 o 
   2  -2  10       80.29       89.03      8.70 o 
   3  -2  10       78.96       68.16      7.65 o 
   4  -2  10       57.82       60.74      5.47 o 
   5  -2  10       32.88       35.63      3.90 o 
   6  -2  10       39.00       37.87      5.09 o 
   7  -2  10       15.82        5.66      3.88 o 
  -7  -1  10       34.20       37.85      7.76 o 
  -6  -1  10        3.88        2.31      4.61 o 
  -5  -1  10       21.61       19.27      3.52 o 
  -4  -1  10       42.93       36.55      3.93 o 
  -3  -1  10       81.93       73.24      4.86 o 
  -2  -1  10       52.93       47.58      3.62 o 
  -1  -1  10        7.08        7.95      2.15 o 
   0  -1  10       13.56        8.91      3.57 o 
   1  -1  10        9.29       16.88      4.40 o 
   2  -1  10       47.40       47.19      6.08 o 
   3  -1  10      171.46      173.86     11.01 o 
   4  -1  10      222.20      224.09     13.11 o 
   5  -1  10      225.28      209.83     13.21 o 
   6  -1  10       18.21       19.50      5.56 o 
   7  -1  10        4.41        9.12      5.24 o 
  -7   0  10       12.30       16.88      5.98 o 
  -6   0  10        0.11       -1.99      3.98 o 
  -5   0  10        1.56        1.26      3.04 o 
  -4   0  10       25.63       33.03      4.04 o 
  -3   0  10        1.99        0.90      1.89 o 
  -2   0  10        4.30        6.76      1.85 o 
  -1   0  10       47.20       54.60      3.97 o 
   0   0  10        2.26       -0.37      1.52 o 
   1   0  10       18.45       14.38      2.40 o 
   2   0  10      401.45      409.25     10.92 o 
   3   0  10      533.18      566.99     19.82 o 
   4   0  10      123.99      115.66      9.65 o 
   5   0  10      109.18      103.08     10.07 o 
   6   0  10       12.74        8.39      4.82 o 
   7   0  10        5.19        9.02      5.87 o 
  -7   1  10       34.13       33.35      6.71 o 
  -6   1  10        3.84        6.92      5.14 o 
  -5   1  10       21.48       22.65      5.66 o 
  -4   1  10       42.85       39.32      6.50 o 
  -3   1  10       81.85       60.10     18.35 o 
  -2   1  10       52.92       56.09      3.93 o 
  -1   1  10        7.09        6.12      2.09 o 
   0   1  10       13.59       14.59      2.52 o 
   1   1  10        9.36       10.23      2.49 o 
   2   1  10       47.33       43.88      6.87 o 
   3   1  10      171.69      192.13      8.38 o 
   4   1  10      222.36      223.24      9.40 o 
   5   1  10      225.29      239.92     15.20 o 
   6   1  10       18.23       13.32      4.82 o 
   7   1  10        4.40        6.71      4.72 o 
  -7   2  10       68.28       77.70      9.96 o 
  -6   2  10       57.03       63.97      8.60 o 
  -5   2  10      122.51      123.95     10.80 o 
  -4   2  10        6.07        6.92      4.51 o 
  -3   2  10       46.68       41.84      6.29 o 
  -2   2  10       22.88       21.18      5.03 o 
  -1   2  10       24.74       20.15      2.72 o 
   0   2  10       15.78       12.38      2.55 o 
   1   2  10       71.61       70.27      5.11 o 
   2   2  10       80.52       77.11      5.61 o 
   3   2  10       78.87       81.11      6.23 o 
   4   2  10       57.85       51.47      5.41 o 
   5   2  10       32.87       28.84      6.19 o 
   6   2  10       38.91       48.87      8.60 o 
   7   2  10       15.84       10.49      5.14 o 
  -6   3  10       21.64       29.05      7.45 o 
  -5   3  10        8.81        2.73      4.93 o 
  -4   3  10        2.76        3.04      3.78 o 
  -3   3  10       59.86       60.40      8.39 o 
  -2   3  10       30.08       32.30      5.87 o 
  -1   3  10       70.62       76.13      8.60 o 
   0   3  10       20.83       22.07      3.43 o 
   1   3  10       31.58       38.14      4.34 o 
   2   3  10        5.83        2.44      3.30 o 
   3   3  10       44.75       43.79      5.06 o 
   4   3  10       67.00       69.49      6.29 o 
   5   3  10        2.88        5.24      4.09 o 
   6   3  10        0.92       -0.94      5.35 o 
  -5   4  10        6.59        3.25      3.98 o 
  -4   4  10       20.41       24.33      6.50 o 
  -3   4  10       12.57        4.72      5.03 o 
  -2   4  10       53.12       53.58      8.81 o 
  -1   4  10       18.63       24.43      6.92 o 
   0   4  10        2.22        2.83      3.67 o 
   1   4  10       20.09       18.77      5.98 o 
   2   4  10       29.65       27.16      4.40 o 
   3   4  10       32.60       34.46      6.13 o 
   4   4  10       37.80       37.58      5.56 o 
   5   4  10        0.24        2.10      5.24 o 
  -4   5  10        2.86        5.14      5.66 o 
  -3   5  10        4.69        9.23      4.72 o 
  -2   5  10        3.34       -2.83      5.56 o 
  -1   5  10       11.76       14.26      6.71 o 
   0   5  10        4.11        2.41      4.09 o 
   1   5  10       22.74       24.96      6.08 o 
   2   5  10        1.47        3.57      4.61 o 
   3   5  10        1.18        0.31      4.51 o 
  -3  -5  11        0.85        0.00      3.46 o 
  -2  -5  11        2.98        0.00      4.09 o 
  -1  -5  11        9.33        4.19      3.88 o 
   0  -5  11       28.72       28.63      6.50 o 
   1  -5  11       22.14       27.26      6.08 o 
   2  -5  11        3.05        4.72      5.45 o 
  -5  -4  11        0.87        0.94      5.35 o 
  -4  -4  11       10.18        9.12      5.24 o 
  -3  -4  11       24.76       24.85      6.19 o 
  -2  -4  11        0.28        1.99      3.15 o 
  -1  -4  11       20.95       14.89      5.14 o 
   0  -4  11       27.95       29.15      6.29 o 
   1  -4  11       17.62       19.71      5.03 o 
   2  -4  11       19.36       16.67      4.61 o 
   3  -4  11       12.30       10.07      5.45 o 
   4  -4  11       25.21       27.74      4.73 o 
  -6  -3  11        6.09        8.24      3.83 o 
  -5  -3  11        6.19        7.45      4.93 o 
  -4  -3  11        9.19       16.25      5.35 o 
  -3  -3  11       21.31       23.28      5.03 o 
  -2  -3  11       22.00       18.14      4.40 o 
  -1  -3  11       12.57       13.42      3.98 o 
   0  -3  11       27.64       23.17      5.45 o 
   1  -3  11       98.30      101.51      9.96 o 
   2  -3  11       85.33       91.86      9.65 o 
   3  -3  11       24.54       18.14      4.40 o 
   4  -3  11       29.56       28.92      4.59 o 
   5  -3  11        3.05        4.72      4.85 o 
  -7  -2  11       25.68       32.51      8.18 o 
  -6  -2  11       43.11       49.32     13.32 o 
  -5  -2  11       35.27       36.35      4.74 o 
  -4  -2  11        6.24        7.97      2.41 o 
  -3  -2  11       18.95       11.43      4.09 o 
  -2  -2  11       50.34       52.43      6.71 o 
  -1  -2  11       17.31       15.52      4.61 o 
   0  -2  11       32.79       33.77      5.77 o 
   1  -2  11       30.57       29.99      5.45 o 
   2  -2  11       32.80       29.05      5.14 o 
   3  -2  11       10.95       11.33      4.51 o 
   4  -2  11       20.81       23.66      7.86 o 
   5  -2  11        9.18       11.94      3.93 o 
   6  -2  11        9.52       10.80      5.14 o 
  -7  -1  11       40.01       57.04      8.81 o 
  -6  -1  11        5.86        4.51      4.72 o 
  -5  -1  11       35.10       35.51      4.34 o 
  -4  -1  11        4.52        7.83      2.65 o 
  -3  -1  11        4.66        3.43      1.94 o 
  -2  -1  11       32.44       30.53      3.48 o 
  -1  -1  11      107.37      101.89     11.59 o 
   0  -1  11      439.96      440.10     17.09 o 
   1  -1  11      105.38      101.51      8.49 o 
   2  -1  11       94.23       90.71      8.49 o 
   3  -1  11      287.13      279.25     14.68 o 
   4  -1  11       37.34       29.36      5.45 o 
   5  -1  11        1.40        2.62      4.40 o 
   6  -1  11       38.14       22.75      5.56 o 
  -7   0  11        0.11       -1.26      5.24 o 
  -6   0  11        9.94        8.60      4.19 o 
  -5   0  11       13.92       18.88      5.56 o 
  -4   0  11       10.25        9.63      2.57 o 
  -3   0  11       13.66       12.43      2.48 o 
  -2   0  11        2.15        3.20      2.11 o 
  -1   0  11        0.33        3.40      2.21 o 
   0   0  11       42.29       41.52      3.67 o 
   1   0  11      553.91      571.61     13.16 o 
   2   0  11      938.90      975.74     26.11 o 
   3   0  11        9.39        4.09      3.67 o 
   4   0  11      201.04      185.50     12.48 o 
   5   0  11        1.39        6.40      3.88 o 
   6   0  11       19.44       19.40      5.87 o 
   7   0  11        1.88        1.26      5.35 o 
  -7   1  11       40.04       48.24      8.70 o 
  -6   1  11        5.88        0.42      4.82 o 
  -5   1  11       35.13       33.45      6.92 o 
  -4   1  11        4.51        5.98      4.30 o 
  -3   1  11        4.66        9.65      4.19 o 
  -2   1  11       32.50       25.46      3.03 o 
  -1   1  11      107.03      103.07      5.54 o 
   0   1  11      440.12      459.62     18.72 o 
   1   1  11      105.50      102.41      5.98 o 
   2   1  11       94.46       90.39      7.86 o 
   3   1  11      287.59      293.25     10.68 o 
   4   1  11       37.38       32.72      5.87 o 
   5   1  11        1.42        4.30      3.57 o 
   6   1  11       38.17       33.24      7.03 o 
  -7   2  11       25.68       30.93      7.76 o 
  -6   2  11       43.05       37.85      7.76 o 
  -5   2  11       35.35       32.40      6.71 o 
  -4   2  11        6.23        8.07      4.09 o 
  -3   2  11       19.02       24.22      6.08 o 
  -2   2  11       50.36       45.93      6.82 o 
  -1   2  11       17.35       16.13      3.78 o 
   0   2  11       32.91       29.24      3.73 o 
   1   2  11       30.52       26.52      3.65 o 
   2   2  11       32.78       29.31      4.05 o 
   3   2  11       10.95       10.78      3.42 o 
   4   2  11       20.77       22.54      4.37 o 
   5   2  11        9.11        6.19      5.03 o 
   6   2  11        9.51       11.12      6.19 o 
  -6   3  11        6.08        7.55      6.19 o 
  -5   3  11        6.15        2.62      5.03 o 
  -4   3  11        9.23        9.12      4.61 o 
  -3   3  11       21.31       25.69      5.77 o 
  -2   3  11       22.05       16.15      5.24 o 
  -1   3  11       12.55       12.27      4.30 o 
   0   3  11       27.70       25.27      5.66 o 
   1   3  11       98.18       88.59      9.59 o 
   2   3  11       85.07       78.69      6.15 o 
   3   3  11       24.45       20.73      4.21 o 
   4   3  11       29.48       24.39      4.96 o 
   5   3  11        3.05        3.57      5.03 o 
  -5   4  11        0.87        1.05      5.45 o 
  -4   4  11       10.18       15.73      5.98 o 
  -3   4  11       24.73       32.09      7.13 o 
  -2   4  11        0.28       -0.63      4.61 o 
  -1   4  11       20.94       16.57      5.45 o 
   0   4  11       28.03       22.75      6.08 o 
   1   4  11       17.58       15.31      4.93 o 
   2   4  11       19.34       17.08      4.30 o 
   3   4  11       12.30       11.66      3.80 o 
   4   4  11       25.17       25.73      5.39 o 
  -3   5  11        0.85       -2.73      4.93 o 
  -2   5  11        2.96       -1.15      4.09 o 
  -1   5  11        9.29        8.70      5.14 o 
   0   5  11       28.71       31.88      7.24 o 
   1   5  11       22.14       26.22      6.61 o 
   2   5  11        3.06        2.10      4.82 o 
  -1  -5  12        4.56        2.41      4.82 o 
   0  -5  12       16.07       23.17      6.61 o 
  -4  -4  12        2.26        1.78      5.03 o 
  -3  -4  12        9.84       11.22      4.19 o 
  -2  -4  12        0.86       -1.15      4.30 o 
  -1  -4  12       11.67       10.80      5.03 o 
   0  -4  12       18.59       19.71      5.87 o 
   1  -4  12       23.42       28.52      6.82 o 
   2  -4  12       42.01       42.47      7.24 o 
   3  -4  12        2.76        0.73      3.36 o 
  -5  -3  12        6.86        7.34      5.35 o 
  -4  -3  12        4.94        8.81      3.88 o 
  -3  -3  12       37.76       37.65      6.19 o 
  -2  -3  12        7.03        6.29      3.57 o 
  -1  -3  12       47.97       42.68      6.92 o 
   0  -3  12       54.23       45.40      7.24 o 
   1  -3  12       13.80       12.58      4.40 o 
   2  -3  12       65.39       79.17      9.96 o 
   3  -3  12        4.28        0.52      3.98 o 
   4  -3  12        1.27        0.63      4.09 o 
   5  -3  12       16.28       18.32      6.66 o 
  -6  -2  12       10.17       11.38      3.88 o 
  -5  -2  12       14.14       14.04      3.36 o 
  -4  -2  12        3.23        5.77      4.09 o 
  -3  -2  12       10.32       12.16      3.67 o 
  -2  -2  12       29.87       33.87      5.87 o 
  -1  -2  12       16.92       16.46      4.30 o 
   0  -2  12        6.51        0.31      3.98 o 
   1  -2  12       73.86       81.79      9.02 o 
   2  -2  12        2.18        0.10      2.52 o 
   3  -2  12       71.98       71.73      8.18 o 
   4  -2  12       31.35       28.63      6.29 o 
   5  -2  12        0.45        2.41      4.40 o 
  -6  -1  12        2.76        4.61      3.98 o 
  -5  -1  12       13.89       31.88      6.71 o 
  -4  -1  12       42.15       45.57      4.52 o 
  -3  -1  12       17.86       15.46      3.07 o 
  -2  -1  12       11.88       10.49      2.40 o 
  -1  -1  12       41.49       45.20      6.29 o 
   0  -1  12      411.11      491.28     19.82 o 
   1  -1  12      266.28      235.41     12.58 o 
   2  -1  12       65.69       54.21      6.71 o 
   3  -1  12       12.07       10.70      4.51 o 
   4  -1  12       66.58       69.94      8.18 o 
   5  -1  12        1.94        0.84      4.40 o 
   6  -1  12        1.19        1.57      3.36 o 
  -7   0  12       11.69       13.21      5.35 o 
  -6   0  12        0.00       -3.04      5.03 o 
  -5   0  12        2.74        0.00      4.19 o 
  -4   0  12        0.04        1.26      4.19 o 
  -3   0  12        0.33        0.31      1.81 o 
  -2   0  12      211.25      229.10     10.80 o 
  -1   0  12        1.61        2.08      1.74 o 
   0   0  12       12.09       14.12      2.69 o 
   1   0  12      286.80      285.64     13.95 o 
   2   0  12      201.45      204.69     12.58 o 
   3   0  12       51.00       49.70      6.82 o 
   4   0  12       10.73       11.12      5.14 o 
   5   0  12        0.05        2.52      4.61 o 
   6   0  12        3.36        6.82      4.19 o 
  -6   1  12        2.79        8.81      5.98 o 
  -5   1  12       13.92       19.08      5.87 o 
  -4   1  12       42.23       42.15      6.50 o 
  -3   1  12       17.80       16.88      5.24 o 
  -2   1  12       11.94       10.34      2.58 o 
  -1   1  12       41.41       38.99      3.81 o 
   0   1  12      410.83      421.86     12.03 o 
   1   1  12      266.50      266.04     17.62 o 
   2   1  12       65.56       69.10      5.36 o 
   3   1  12       12.02       10.07      3.78 o 
   4   1  12       66.42       79.69      9.12 o 
   5   1  12        1.94        0.63      4.51 o 
   6   1  12        1.19        3.88      4.30 o 
  -6   2  12       10.16        7.97      4.51 o 
  -5   2  12       14.15        9.02      4.72 o 
  -4   2  12        3.23        2.73      4.82 o 
  -3   2  12       10.26       17.20      5.77 o 
  -2   2  12       29.85       23.38      5.66 o 
  -1   2  12       17.01       24.54      5.77 o 
   0   2  12        6.45        3.95      2.80 o 
   1   2  12       74.06       76.54      7.86 o 
   2   2  12        2.17       -1.80      2.51 o 
   3   2  12       71.93       78.64      6.49 o 
   4   2  12       31.35       27.70      4.81 o 
   5   2  12        0.45       -4.09      4.40 o 
  -5   3  12        6.86        0.52      5.56 o 
  -4   3  12        4.93        6.08      5.56 o 
  -3   3  12       37.76       37.02      6.61 o 
  -2   3  12        7.03        3.25      3.46 o 
  -1   3  12       48.11       53.48      7.86 o 
   0   3  12       54.16       49.60      7.86 o 
   1   3  12       13.78       11.86      3.55 o 
   2   3  12       65.45       64.27      6.45 o 
   3   3  12        4.27        2.80      3.29 o 
   4   3  12        1.29        1.27      3.15 o 
   5   3  12       16.24       16.57      6.40 o 
  -4   4  12        2.27        3.04      4.09 o 
  -3   4  12        9.81       13.42      5.24 o 
  -2   4  12        0.84       -1.78      4.93 o 
  -1   4  12       11.70        6.19      5.66 o 
   0   4  12       18.49       16.25      6.92 o 
   1   4  12       23.36       20.87      5.87 o 
   2   4  12       42.03       43.31      9.12 o 
   3   4  12        2.77        2.44      3.65 o 
  -1   5  12        4.57        2.73      6.61 o 
   0   5  12       16.06       30.62      8.28 o 
  -3  -4  13        8.51        7.65      4.40 o 
  -2  -4  13       35.29       30.41      5.98 o 
  -1  -4  13        5.97        2.73      3.88 o 
   0  -4  13       23.34       19.29      5.45 o 
   1  -4  13        0.08       -2.10      3.67 o 
   2  -4  13        2.34        0.94      4.30 o 
  -4  -3  13       14.83       20.03      5.87 o 
  -3  -3  13        3.44        5.35      3.46 o 
  -2  -3  13        5.53        8.70      4.82 o 
  -1  -3  13        7.24        8.60      4.82 o 
   0  -3  13       14.25       18.35      5.98 o 
   1  -3  13       50.28       43.52      7.13 o 
   2  -3  13        7.30        9.02      5.56 o 
   3  -3  13        8.82        0.42      4.61 o 
   4  -3  13        1.31        2.20      3.57 o 
  -5  -2  13        7.51       10.07      4.93 o 
  -4  -2  13        4.58        4.82      3.36 o 
  -3  -2  13       58.04       56.94      7.13 o 
  -2  -2  13      246.16      259.01     15.00 o 
  -1  -2  13      259.77      236.99     14.58 o 
   0  -2  13       46.96       35.65      5.87 o 
   1  -2  13        1.79        5.56      4.82 o 
   2  -2  13        1.73        3.15      3.98 o 
   3  -2  13        5.74        4.19      3.25 o 
   4  -2  13       18.78       12.16      5.35 o 
   5  -2  13        3.83        1.36      3.46 o 
  -6  -1  13        1.06        3.36      3.98 o 
  -5  -1  13        0.97        4.61      4.93 o 
  -4  -1  13        0.88        1.98      2.63 o 
  -3  -1  13       17.47       15.52      4.61 o 
  -2  -1  13       18.41       10.70      4.40 o 
  -1  -1  13      174.56      157.61     10.80 o 
   0  -1  13      126.22      130.24     10.38 o 
   1  -1  13       45.14       39.85      5.77 o 
   2  -1  13       45.83       45.30      6.61 o 
   3  -1  13       24.93       28.84      6.08 o 
   4  -1  13        2.56        1.57      4.09 o 
   5  -1  13        1.38        6.50      3.88 o 
  -6   0  13        1.20        6.82      4.72 o 
  -5   0  13        7.45        8.39      4.61 o 
  -4   0  13       33.23       36.49      6.08 o 
  -3   0  13       39.59       38.25      4.29 o 
  -2   0  13        5.74        7.10      2.70 o 
  -1   0  13      197.95      184.25      7.89 o 
   0   0  13        5.29        8.60      3.25 o 
   1   0  13       33.14       27.58      5.24 o 
   2   0  13      105.64       97.31      9.33 o 
   3   0  13       12.74       17.51      5.24 o 
   4   0  13        4.99        5.35      3.98 o 
   5   0  13       15.68       12.79      5.56 o 
  -6   1  13        1.06        4.09      5.66 o 
  -5   1  13        0.97       -3.15      4.40 o 
  -4   1  13        0.88        1.26      3.25 o 
  -3   1  13       17.44       15.20      5.35 o 
  -2   1  13       18.35       16.46      5.03 o 
  -1   1  13      174.77      179.03      7.97 o 
   0   1  13      126.34      125.53      6.99 o 
   1   1  13       45.06       39.72      5.82 o 
   2   1  13       45.75       34.08      6.08 o 
   3   1  13       24.86       31.14      5.66 o 
   4   1  13        2.56        4.93      3.67 o 
   5   1  13        1.38       -3.04      3.15 o 
  -5   2  13        7.47       13.11      6.40 o 
  -4   2  13        4.54        4.82      4.19 o 
  -3   2  13       57.99       72.46      8.81 o 
  -2   2  13      246.05      223.25     14.47 o 
  -1   2  13      259.67      247.79     16.15 o 
   0   2  13       47.03       48.82      4.96 o 
   1   2  13        1.81        0.83      2.85 o 
   2   2  13        1.71       -0.29      2.31 o 
   3   2  13        5.75        4.66      3.04 o 
   4   2  13       18.78       17.83      5.24 o 
   5   2  13        3.83        0.94      3.78 o 
  -4   3  13       14.80       22.34      7.03 o 
  -3   3  13        3.46        3.15      4.82 o 
  -2   3  13        5.52        5.66      4.93 o 
  -1   3  13        7.28        2.62      5.24 o 
   0   3  13       14.27       16.04      5.14 o 
   1   3  13       50.19       46.90      5.39 o 
   2   3  13        7.31        7.62      3.40 o 
   3   3  13        8.82        8.10      3.70 o 
   4   3  13        1.31        1.36      3.67 o 
  -3   4  13        8.54       22.96      7.45 o 
  -2   4  13       35.29       38.17      8.70 o 
  -1   4  13        5.96        7.34      6.08 o 
   0   4  13       23.33       18.04      7.34 o 
   1   4  13        0.08        3.25      5.45 o 
   2   4  13        2.30        3.67      4.72 o 
   0  -4  14       13.64        7.34      4.82 o 
  -3  -3  14       24.74       23.70      5.45 o 
  -2  -3  14        6.38        3.67      3.78 o 
  -1  -3  14        4.75        3.04      3.57 o 
   0  -3  14        4.11        2.94      4.09 o 
   1  -3  14        8.90       15.31      5.87 o 
   2  -3  14       11.10       11.33      5.45 o 
   3  -3  14        3.10        4.82      4.09 o 
  -4  -2  14       25.88       15.83      4.61 o 
  -3  -2  14       47.84       45.51      7.03 o 
  -2  -2  14       79.91       93.54     10.07 o 
  -1  -2  14       10.17       16.99      6.08 o 
   0  -2  14       55.82       61.55      8.28 o 
   1  -2  14        4.26        7.65      4.82 o 
   2  -2  14       15.46       12.79      5.14 o 
   3  -2  14        3.23        3.15      4.51 o 
   4  -2  14        4.20        5.24      5.03 o 
  -5  -1  14        3.37        8.07      5.24 o 
  -4  -1  14       27.08       35.97      6.50 o 
  -3  -1  14       48.95       45.09      7.03 o 
  -2  -1  14       11.79        9.75      5.03 o 
  -1  -1  14        7.52       11.01      4.19 o 
   0  -1  14       10.42        6.61      4.19 o 
   1  -1  14       11.98       10.17      3.88 o 
   2  -1  14       24.05       18.46      5.24 o 
   3  -1  14        2.13        0.73      4.09 o 
   4  -1  14        5.06        7.65      4.72 o 
  -5   0  14        5.40        6.19      5.35 o 
  -4   0  14        4.04        1.68      4.30 o 
  -3   0  14        7.60       11.53      4.82 o 
  -2   0  14        0.31       -1.78      3.25 o 
  -1   0  14        9.50        6.50      3.46 o 
   0   0  14       39.31       31.67      5.24 o 
   1   0  14       69.37       74.98      8.28 o 
   2   0  14       11.49       15.10      4.82 o 
   3   0  14        1.55       -0.52      2.94 o 
   4   0  14       11.74       18.14      6.50 o 
   5   0  14       20.81       17.30      6.40 o 
  -5   1  14        3.38        4.61      5.45 o 
  -4   1  14       27.00       26.32      6.08 o 
  -3   1  14       48.75       43.41      7.76 o 
  -2   1  14       11.71       10.91      4.72 o 
  -1   1  14        7.50        4.17      4.82 o 
   0   1  14       10.39       10.02      4.35 o 
   1   1  14       11.95        9.02      3.57 o 
   2   1  14       24.00       21.71      5.56 o 
   3   1  14        2.12        5.14      4.72 o 
   4   1  14        5.08        2.94      3.78 o 
  -4   2  14       25.95       30.20      8.07 o 
  -3   2  14       47.91       55.26      8.70 o 
  -2   2  14       79.94       78.86      9.54 o 
  -1   2  14       10.12        7.24      4.19 o 
   0   2  14       55.71       53.36      5.34 o 
   1   2  14        4.26        1.38      3.06 o 
   2   2  14       15.48       12.02      4.14 o 
   3   2  14        3.24        4.09      4.30 o 
   4   2  14        4.22        5.03      5.03 o 
  -3   3  14       24.81       30.41      7.45 o 
  -2   3  14        6.41        7.03      5.87 o 
  -1   3  14        4.79       -3.36      3.46 o 
   0   3  14        4.10       -2.31      5.35 o 
   1   3  14        8.89        8.39      4.51 o 
   2   3  14       11.09        8.45      3.75 o 
   3   3  14        3.11        4.65      5.56 o 
   0   4  14       13.66       15.73      7.24 o 
  -2  -3  15        0.71       -0.10      5.03 o 
  -1  -3  15        4.20        4.40      4.09 o 
   0  -3  15        6.13        3.88      3.67 o 
   1  -3  15        2.20       10.91      5.03 o 
  -3  -2  15       20.51       19.08      6.29 o 
  -2  -2  15       20.11       15.62      5.87 o 
  -1  -2  15        7.58       13.84      5.35 o 
   0  -2  15       13.40       22.65      6.82 o 
   1  -2  15        0.60        0.94      2.94 o 
   2  -2  15        2.86        3.46      4.61 o 
   3  -2  15        3.03        1.47      3.25 o 
  -3  -1  15       10.42        9.02      5.35 o 
  -2  -1  15       30.36       36.70      6.19 o 
  -1  -1  15        0.14        1.57      4.61 o 
   0  -1  15       12.04       12.27      4.61 o 
   1  -1  15        1.15        0.31      2.73 o 
   2  -1  15        5.29        6.08      4.30 o 
   3  -1  15       57.56       61.13      8.81 o 
  -4   0  15        7.63        9.02      5.45 o 
  -2   0  15        3.67        1.99      3.36 o 
  -1   0  15        0.95       -1.15      2.41 o 
   0   0  15       39.24       36.18      6.19 o 
   1   0  15       16.58       19.08      5.35 o 
   2   0  15        5.74        3.78      3.98 o 
   3   0  15        7.57        0.84      4.51 o 
   4   0  15       21.51       33.98      6.92 o 
  -4   1  15        9.35        9.44      4.61 o 
  -3   1  15       10.41        9.54      5.56 o 
  -2   1  15       30.40       31.56      5.87 o 
  -1   1  15        0.13        0.10      2.52 o 
   0   1  15       12.09       12.27      4.09 o 
   1   1  15        1.15        3.04      3.15 o 
   2   1  15        5.28        8.39      4.19 o 
   3   1  15       57.48       63.23      8.81 o 
  -3   2  15       20.51       22.23      5.77 o 
  -2   2  15       20.14       18.04      5.14 o 
  -1   2  15        7.53        9.96      4.51 o 
   0   2  15       13.40       12.16      4.93 o 
   1   2  15        0.60        0.08      3.00 o 
   2   2  15        2.84        1.68      4.19 o 
   3   2  15        3.02       -0.52      3.15 o 
  -2   3  15        0.70        2.94      4.30 o 
  -1   3  15        4.21       10.59      6.71 o 
   0   3  15        6.09        4.40      6.61 o 
   1   3  15        2.20        3.15      5.56 o 
  -1  -2  16        0.04       -1.47      4.82 o 
   0  -2  16       10.99       16.46      5.03 o 
   1  -2  16       10.99       10.91      4.40 o 
  -2  -1  16        7.05       15.41      6.08 o 
  -1  -1  16       13.05       20.03      5.77 o 
   0  -1  16        5.83        7.65      3.88 o 
   1  -1  16        1.00        1.47      2.94 o 
   2  -1  16       27.11       25.27      5.87 o 
  -1   0  16        0.19       -3.98      3.36 o 
   0   0  16        0.51       -3.04      3.36 o 
   1   0  16       23.39       25.27      5.98 o 
   2   0  16       44.72       36.18      6.50 o 
   0   1  16        5.80        5.56      3.88 o 
   1   1  16        0.99       -0.63      3.98 o 
   2   1  16       27.16       30.10      7.03 o 
  -1   2  16        0.04       -2.83      5.14 o 
   1   2  16       10.95        7.13      4.93 o 
                                                 
